# Supplementary material for: 3-{(E)-[1-(2-Hy­droxy­phen­yl)ethyl­idene]amino}-1-(2-methyl­phen­yl)thio­urea
Source: Acta Crystallogr Sect E Struct Rep Online. 2011 Apr 16;67(Pt 5):o1164. doi: 10.1107/S1600536811013729 (PMC3089068; doi:10.1107/S1600536811013729)
Supplement: Supplementary file 2 [file e-67-o1164-Isup2.hkl]

#
# h,k,l, Fc-squared, Fo-squared, sigma(Fo-squared) and status flag
#
data_I
_shelx_title '  P21/c'
_shelx_refln_list_code          4
_shelx_F_calc_maximum      157.58
_exptl_crystal_F_000       632.00
_reflns_d_resolution_high  0.7696
 
loop_
 _symmetry_equiv_pos_as_xyz
 'x, y, z'
 '-x, y+1/2, -z+1/2'
 '-x, -y, -z'
 'x, -y-1/2, z-1/2'
 
_cell_length_a    14.6966
_cell_length_b     7.3586
_cell_length_c    14.0926
_cell_angle_alpha  90.000
_cell_angle_beta   94.358
_cell_angle_gamma  90.000
 
_shelx_F_squared_multiplier     1.000
 
loop_
 _refln_index_h
 _refln_index_k
 _refln_index_l
 _refln_F_squared_calc
 _refln_F_squared_meas
 _refln_F_squared_sigma
 _refln_observed_status
   2   0   0     3049.47     2779.40     62.13 o
   3   0   0      215.03      251.25     23.54 o
   4   0   0     5105.53     4626.95    114.06 o
   5   0   0        0.17        5.61      8.38 o
   6   0   0     1195.17     1257.64     31.24 o
   7   0   0      710.88      680.65     43.91 o
   8   0   0     1599.87     1627.75     97.51 o
   9   0   0      410.89      438.70     54.54 o
  10   0   0      518.60      558.87     66.09 o
  11   0   0     1304.62     1321.85    106.78 o
  12   0   0        4.87       10.22     13.04 o
  13   0   0      827.14      730.39     88.13 o
  14   0   0        0.73       29.50     19.39 o
  15   0   0     1010.95      901.80    108.98 o
  16   0   0       78.03       97.56     36.25 o
  17   0   0       85.94       79.87     38.94 o
  18   0   0        1.79       60.06     45.28 o
   1   1   0     2791.26     2891.56     68.45 o
   2   1   0      510.12      455.94     32.33 o
   3   1   0     7042.86     6842.95     96.24 o
   4   1   0     1085.74     1053.56     62.91 o
   5   1   0     1866.82     1705.16     36.13 o
   6   1   0      385.41      333.74     16.32 o
   7   1   0     4491.66     4493.73     80.88 o
   8   1   0     1702.02     1608.35     47.49 o
   9   1   0      623.56      600.59     29.76 o
  10   1   0       17.81       18.88      6.58 o
  11   1   0      665.62      689.87     31.81 o
  12   1   0      734.25      688.29     31.45 o
  13   1   0       20.65       12.89     11.73 o
  14   1   0      173.92      179.26     34.22 o
  15   1   0       50.66       51.72     19.65 o
  16   1   0       37.41       16.35     18.11 o
  17   1   0      173.57      157.06     37.65 o
  18   1   0      163.02      221.42     45.15 o
   0   2   0     6796.08     7406.89     95.55 o
   1   2   0     4765.86     4788.70    109.85 o
   2   2   0     1985.39     2072.54     58.40 o
   3   2   0     4889.69     4996.87     98.46 o
   4   2   0     5340.62     5066.27    152.48 o
   5   2   0      202.60      246.68     26.08 o
   6   2   0      341.68      367.56     32.38 o
   7   2   0      187.30      207.77     25.28 o
   8   2   0       15.38       20.31      6.58 o
   9   2   0        8.21        6.34      5.28 o
  10   2   0      104.11       98.81     12.09 o
  11   2   0      695.65      631.57     59.56 o
  12   2   0     1015.54     1009.49     49.18 o
  13   2   0     1335.76     1512.64    135.75 o
  14   2   0      264.40      305.06     25.92 o
  15   2   0      564.17      610.49     64.99 o
  16   2   0      236.78      282.66     47.53 o
  17   2   0       35.53       18.95     28.81 o
  18   2   0        4.57        1.23     83.05 o
   1   3   0     1293.58     1345.30     40.62 o
   2   3   0      389.81      430.98     25.19 o
   3   3   0      533.10      661.72     32.52 o
   4   3   0     3532.69     3720.23    102.55 o
   5   3   0      991.97      871.18     54.88 o
   6   3   0      232.41      202.71     68.71 o
   7   3   0     1902.89      426.82   1072.73 o
   8   3   0     1113.95     1137.42     69.35 o
   9   3   0      598.17      232.54    337.61 o
  10   3   0      337.10      258.39     43.20 o
  11   3   0        2.16       11.95      7.33 o
  12   3   0        0.45        6.44      5.74 o
  13   3   0        2.60        8.22      6.41 o
  14   3   0       56.45       76.85     19.86 o
  15   3   0        1.48      -18.84     15.29 o
  16   3   0      133.89       98.28     32.12 o
  17   3   0      173.53      191.26     42.23 o
  18   3   0      270.86      204.05     62.23 o
   0   4   0      393.11      326.52     30.31 o
   1   4   0      156.73      164.85     15.15 o
   2   4   0      991.86     1107.06     82.47 o
   3   4   0       62.95       26.05     24.98 o
   4   4   0     1001.39     1083.65     63.03 o
   5   4   0       72.36      106.12     19.95 o
   6   4   0       89.10       83.96     29.21 o
   7   4   0       25.91       34.29     13.42 o
   8   4   0        1.43       25.98     23.13 o
   9   4   0      431.36      423.91     68.53 o
  10   4   0      643.86      751.95     95.41 o
  11   4   0      149.80      126.77     23.16 o
  12   4   0      264.14      290.56     41.42 o
  13   4   0     2301.33     2497.03     97.58 o
  14   4   0      103.63      127.11     33.94 o
  15   4   0      166.80      136.07     34.96 o
  16   4   0      354.53      387.83     57.12 o
  17   4   0        2.85       69.29     42.96 o
   1   5   0       13.77        6.22      4.96 o
   2   5   0       14.39       18.10      7.92 o
   3   5   0       18.64        2.01      7.91 o
   4   5   0     1335.15      381.10    649.92 o
   5   5   0     1062.30     1158.64     61.87 o
   6   5   0      311.62      321.51     30.90 o
   7   5   0      724.84      773.08     66.44 o
   8   5   0      119.15      128.23     27.62 o
   9   5   0       37.45       19.75     14.66 o
  10   5   0      265.30      314.44     44.81 o
  11   5   0      223.05      247.34     40.35 o
  12   5   0      384.04      354.70     42.77 o
  13   5   0        3.24       -4.55     31.37 o
  14   5   0      565.99      563.43     63.65 o
  15   5   0       60.45       75.56     28.08 o
  16   5   0      143.39      183.98     58.89 o
   0   6   0     1499.58     1771.81    122.16 o
   1   6   0     1323.04     1617.36    120.46 o
   2   6   0      808.02      760.62     84.17 o
   3   6   0      402.38      414.86     44.05 o
   4   6   0       94.19      104.46     20.02 o
   5   6   0        4.14      -12.17     14.40 o
   6   6   0        5.79       -1.98     32.27 o
   7   6   0      178.75      191.86     35.84 o
   8   6   0      168.82      185.51     28.32 o
   9   6   0      395.99      401.58     53.50 o
  10   6   0      165.53      197.60     38.43 o
  11   6   0       59.46       55.24     19.08 o
  12   6   0       52.92       39.68     15.34 o
  13   6   0      510.42      500.64     63.73 o
  14   6   0       35.88       -6.97     22.31 o
   1   7   0      476.34      506.65     42.94 o
   2   7   0      311.58      349.43     38.01 o
   3   7   0       47.23       52.36     22.53 o
   4   7   0      384.19      468.56     57.27 o
   5   7   0      555.34      563.30     62.69 o
   6   7   0      929.59     1067.01     88.16 o
   7   7   0      107.19      108.45     36.42 o
   8   7   0      197.28      186.95     50.21 o
   9   7   0      535.55      490.23     51.10 o
  10   7   0      165.25      197.86     32.38 o
  11   7   0        0.17       14.54     21.40 o
  12   7   0        0.01       -2.91     19.33 o
   0   8   0      781.59      654.09    108.79 o
   1   8   0      310.24      347.55     45.55 o
   2   8   0       33.96       24.31     16.12 o
   3   8   0      354.87      392.65     46.32 o
   4   8   0      186.97      144.26     29.37 o
   5   8   0      339.28      273.49     38.96 o
   6   8   0      288.49      242.05     37.26 o
   7   8   0        2.51       43.40     17.99 o
   8   8   0       97.45       63.12     21.24 o
   9   8   0       17.30      -15.74     13.25 o
  10   8   0       64.52       52.73     24.82 o
   1   9   0       80.54       12.60     40.95 o
   2   9   0       10.17      -10.21     31.66 o
   3   9   0      124.05       82.51     25.11 o
   4   9   0      262.86      197.34     35.23 o
   5   9   0       16.53       -3.15     12.61 o
   6   9   0      247.64      228.42     45.10 o
 -18   1   1       14.30        7.01     22.38 o
 -17   1   1        0.93       32.66     57.25 o
 -16   1   1        0.77        3.94     13.07 o
 -15   1   1       90.85      102.46     27.32 o
 -14   1   1        1.42       -9.24     11.81 o
 -13   1   1      269.06      249.53     37.46 o
 -12   1   1      570.46      572.82     52.44 o
 -11   1   1       30.29       24.81      8.57 o
 -10   1   1      339.76      325.57     20.50 o
  -9   1   1       18.93       21.75      9.57 o
  -8   1   1       62.14       89.74     14.06 o
  -7   1   1     1217.79     1356.21     67.82 o
  -6   1   1      601.20      586.64     26.67 o
  -5   1   1      725.63      626.50     69.92 o
  -4   1   1       15.78       10.13      4.70 o
  -3   1   1      178.95      142.42     13.34 o
  -2   1   1      422.84      395.27     21.11 o
  -1   1   1      109.13      104.81     14.87 o
   0   1   1      364.44      400.24     20.59 o
   1   1   1      456.61      454.29     19.86 o
   2   1   1      494.18      465.18     35.21 o
   3   1   1       52.00       47.21      5.88 o
   4   1   1       79.61       79.65      7.83 o
   5   1   1      276.00      279.41     14.62 o
   6   1   1      234.92      265.76     14.74 o
   7   1   1       83.78       95.67     10.30 o
   8   1   1       45.96       58.90      8.71 o
   9   1   1       45.30       34.54      7.09 o
  10   1   1       57.69       53.64      7.96 o
  11   1   1      825.07      700.32     79.95 o
  12   1   1       69.61       74.88     13.09 o
  13   1   1      184.44      179.61     19.15 o
  14   1   1       11.62        8.15     12.21 o
  15   1   1       44.23       34.92     15.79 o
  16   1   1       36.51        3.14     23.26 o
  17   1   1        4.00        6.55     27.23 o
  18   1   1        5.79        1.92     53.48 o
 -18   2   1       34.82       26.54     19.07 o
 -17   2   1       18.97       -3.90     23.47 o
 -16   2   1        4.52        4.71     15.74 o
 -15   2   1       70.91       73.77     25.88 o
 -14   2   1      288.73      265.48     22.25 o
 -13   2   1     1871.57     1906.21     65.38 o
 -12   2   1       11.72       14.30      9.26 o
 -11   2   1       26.36       23.21      9.06 o
 -10   2   1       15.41       12.76      3.62 o
  -9   2   1       22.04       33.37      5.96 o
  -8   2   1      262.41      235.92     24.69 o
  -7   2   1        0.11       -0.29      7.34 o
  -6   2   1      305.15      389.81     49.42 o
  -5   2   1       69.89       76.94     21.90 o
  -4   2   1        6.86        9.05      9.67 o
  -3   2   1        1.68        2.62      7.41 o
  -2   2   1     2884.56     3105.21    106.80 o
  -1   2   1    24832.23    25005.51    129.73 o
   0   2   1    22640.66    23404.03    168.46 o
   1   2   1     1007.43     1098.53     30.97 o
   2   2   1      372.49      404.64     24.75 o
   3   2   1       52.39       63.03      9.49 o
   4   2   1       14.21        7.40      5.39 o
   5   2   1      491.41      513.58     29.92 o
   6   2   1      335.49      384.55     24.40 o
   7   2   1     1463.55     1571.32     50.13 o
   8   2   1       33.63       44.26      9.89 o
   9   2   1       58.92       45.76     14.45 o
  10   2   1        0.48       -1.70      5.19 o
  11   2   1      178.60      198.28     26.92 o
  12   2   1     1211.87     1295.47     91.12 o
  13   2   1     1780.52     1888.57    106.92 o
  14   2   1      100.86       96.69     16.95 o
  15   2   1       36.95       22.56     24.58 o
  16   2   1        0.06        1.47     13.25 o
  17   2   1        3.54       -7.37     41.69 o
  18   2   1       68.18       82.48     37.87 o
 -18   3   1       15.98       17.03     25.24 o
 -17   3   1        6.53       -5.71     20.77 o
 -16   3   1      366.15      402.29     57.23 o
 -15   3   1       64.95       74.60     24.20 o
 -14   3   1       21.89        9.30     10.20 o
 -13   3   1       68.90       41.56     11.78 o
 -12   3   1        5.93        8.39      7.44 o
 -11   3   1        9.60        9.68      5.53 o
 -10   3   1        5.01        2.22      6.99 o
  -9   3   1       53.86       78.08     18.45 o
  -8   3   1       27.29       13.43     19.64 o
  -7   3   1      384.77      522.71     65.31 o
  -6   3   1       58.49       68.77     24.03 o
  -5   3   1      965.05      982.82     56.91 o
  -4   3   1        1.37        3.04      6.46 o
  -3   3   1     1402.13     1566.87     48.70 o
  -2   3   1      646.17      681.87     30.82 o
  -1   3   1       56.06       51.02      7.44 o
   0   3   1     1405.90     1546.95     38.18 o
   1   3   1       87.41       87.67      9.37 o
   2   3   1      103.25       96.72     11.91 o
   3   3   1       57.48       67.99      9.70 o
   4   3   1       15.59       17.48      6.48 o
   5   3   1      524.29       30.52     42.15 o
   6   3   1       36.53       19.71     12.51 o
   7   3   1      179.60       70.53    108.12 o
   8   3   1      401.25      405.16     32.38 o
   9   3   1        0.25        2.25      7.28 o
  10   3   1      664.56      707.09     48.63 o
  11   3   1        0.02        9.07     16.89 o
  12   3   1       58.49       48.30     13.78 o
  13   3   1      376.11      479.75     83.94 o
  14   3   1       32.71       24.63     13.25 o
  15   3   1        0.04       22.36     16.33 o
  16   3   1        0.17       -6.96     39.88 o
  17   3   1        9.30       33.10     19.72 o
 -17   4   1       25.26        8.63     21.94 o
 -16   4   1        0.09       37.91     49.69 o
 -15   4   1       83.17       24.60     17.28 o
 -14   4   1      559.08      550.96     61.99 o
 -13   4   1       13.57       40.25     19.19 o
 -12   4   1       69.21       45.30     15.00 o
 -11   4   1        0.63      -21.31     19.43 o
 -10   4   1        2.77        6.41      9.52 o
  -9   4   1      648.71      670.48     86.31 o
  -8   4   1      217.05      221.42     48.74 o
  -7   4   1        0.00       -1.74      8.79 o
  -6   4   1        7.97        6.29     10.32 o
  -5   4   1      290.48      266.82     30.55 o
  -4   4   1      563.95      661.87     95.79 o
  -3   4   1      400.70      493.96     35.87 o
  -2   4   1     2855.04     3127.54    168.56 o
  -1   4   1     1650.45     1919.50     49.75 o
   0   4   1      804.44      822.88     33.01 o
   1   4   1       72.31       69.27     10.01 o
   2   4   1        0.16       -0.93      5.36 o
   3   4   1       69.95       73.61     12.56 o
   4   4   1        0.01        0.39      7.70 o
   5   4   1        1.42       -0.43     14.15 o
   6   4   1      711.48      781.82     80.71 o
   7   4   1        1.91       -1.56      9.86 o
   8   4   1      347.28      321.59     57.53 o
   9   4   1      316.77      355.82     62.39 o
  10   4   1        8.98       -4.41     10.35 o
  11   4   1      563.86      576.13     50.38 o
  12   4   1      125.32      217.29    172.71 o
  13   4   1       34.31       28.37     17.18 o
  14   4   1      427.55      531.14     58.12 o
  15   4   1        5.40      -28.44     18.96 o
  16   4   1        0.35      287.55    522.89 o
  17   4   1       60.92       20.14     25.85 o
 -15   5   1      177.96      167.66     39.97 o
 -14   5   1        0.54       -4.80     14.81 o
 -13   5   1       12.21       44.83     20.62 o
 -12   5   1        0.08       -5.50     12.31 o
 -11   5   1        0.81      -17.37     11.58 o
 -10   5   1       33.25       34.90     13.28 o
  -9   5   1        0.19        2.13     10.73 o
  -8   5   1       31.89       32.83     13.88 o
  -7   5   1       23.73       28.10     10.58 o
  -6   5   1      367.43      155.82    182.88 o
  -5   5   1        7.90        3.61      9.51 o
  -4   5   1       21.72       31.29      9.70 o
  -3   5   1      120.72      158.37     24.17 o
  -2   5   1      203.18      219.95     27.39 o
  -1   5   1      142.64      132.15     23.92 o
   0   5   1        1.83        2.39      5.58 o
   1   5   1      652.78      746.67     51.54 o
   2   5   1        1.97        0.34      5.40 o
   3   5   1      208.22      237.57     32.24 o
   4   5   1      110.35      164.35     22.71 o
   5   5   1      910.09     1004.33     56.32 o
   6   5   1        1.22       -4.11      8.30 o
   7   5   1      262.12      264.24     38.27 o
   8   5   1      143.01      192.06     35.20 o
   9   5   1        8.71      -14.81     26.44 o
  10   5   1        0.13       -4.17     12.01 o
  11   5   1       13.29       17.55     25.55 o
  12   5   1       30.66       47.67     24.14 o
  13   5   1       35.98       35.71     22.44 o
  14   5   1      185.42      155.19     33.70 o
  15   5   1       15.96      -19.10     17.80 o
  16   5   1       21.90       13.44     22.76 o
 -14   6   1      100.85       47.69     35.63 o
 -13   6   1       21.13       24.70     17.61 o
 -12   6   1       35.49       61.07     30.52 o
 -11   6   1        6.24        2.64     11.21 o
 -10   6   1      194.22      179.48     28.22 o
  -9   6   1       25.06       38.94     15.60 o
  -8   6   1        3.30      -15.18     24.59 o
  -7   6   1       82.87       69.17     18.57 o
  -6   6   1      218.59      277.91     78.34 o
  -5   6   1       20.50       12.52     10.52 o
  -4   6   1      269.53       99.22    157.84 o
  -3   6   1        7.43        2.50     16.93 o
  -2   6   1      190.79      167.39     28.95 o
  -1   6   1       50.56       40.84     10.64 o
   0   6   1      511.51      586.05     36.48 o
   1   6   1        0.19       -9.85      9.37 o
   2   6   1      118.37      129.47     27.41 o
   3   6   1        3.35        8.28     11.71 o
   4   6   1        3.55       -0.55      9.77 o
   5   6   1      215.11      214.46     45.70 o
   6   6   1       37.65       20.94     14.14 o
   7   6   1      544.80      634.76     52.33 o
   8   6   1       83.33       60.92     32.39 o
   9   6   1       14.66        6.69     23.62 o
  10   6   1        1.40        7.86     15.82 o
  11   6   1       27.09       10.26     15.44 o
  12   6   1       38.70        5.67     15.55 o
  13   6   1       20.77       12.21     37.63 o
  14   6   1       12.47      -83.54     55.70 o
 -13   7   1        3.93      -13.18     20.69 o
 -12   7   1        3.78        7.69     19.04 o
 -11   7   1        0.31       -3.44     13.28 o
 -10   7   1       15.21       11.73     20.37 o
  -9   7   1       72.08       30.14     18.90 o
  -8   7   1      147.21      144.36     27.47 o
  -7   7   1       19.62       17.64     15.69 o
  -6   7   1       22.62       44.84     16.98 o
  -5   7   1        2.55        3.77     11.08 o
  -4   7   1       26.19       31.24     16.88 o
  -3   7   1        0.01       -7.89     15.63 o
  -2   7   1        1.41        6.35     16.42 o
  -1   7   1      318.99      337.90     76.69 o
   0   7   1       19.34        0.61     22.37 o
   1   7   1       31.39       13.07     17.30 o
   2   7   1       31.55       21.49     23.03 o
   3   7   1       52.73       25.81     12.01 o
   4   7   1      239.32      252.85     40.00 o
   5   7   1        5.26       20.21     16.25 o
   6   7   1        0.00        9.15     15.42 o
   7   7   1        2.31       -3.03     12.66 o
   8   7   1      262.33      218.78     42.41 o
   9   7   1        1.63        9.43     16.58 o
  10   7   1        0.16       -4.50     12.94 o
  11   7   1        1.92      -13.37     22.39 o
  12   7   1        1.81       12.81     43.47 o
 -10   8   1       36.39       31.82     23.77 o
  -9   8   1        2.14      -22.51     15.44 o
  -8   8   1        6.11       62.58     25.72 o
  -7   8   1       44.58       26.22     17.09 o
  -6   8   1       64.87       61.14     21.01 o
  -5   8   1       37.87      -29.69     19.79 o
  -4   8   1        4.46       -0.08     12.95 o
  -3   8   1        1.95       11.66     15.85 o
  -2   8   1        3.52       13.75     13.57 o
  -1   8   1        0.04      -61.45     40.96 o
   0   8   1       76.38       79.91     37.15 o
   1   8   1      385.39      452.35     56.57 o
   2   8   1       23.99        6.43     17.31 o
   3   8   1       89.28       72.02     26.36 o
   4   8   1      156.22      219.12     63.00 o
   5   8   1        6.14       13.74     45.31 o
   6   8   1        0.07       13.57     19.30 o
   7   8   1      154.24       91.16     63.08 o
   8   8   1        0.22      -26.81     19.91 o
   9   8   1       23.65      -21.69     23.86 o
  10   8   1       31.48      -34.41     22.94 o
  -6   9   1      241.99      211.43     63.72 o
  -5   9   1        9.91       -0.98     17.27 o
  -4   9   1       21.33      -35.71     23.81 o
  -3   9   1        1.40      -23.43     15.62 o
  -2   9   1       71.56       19.55     17.13 o
  -1   9   1        0.25      -21.63     19.95 o
   0   9   1        0.01       -5.05     18.35 o
   1   9   1       15.05      -16.02     28.72 o
   2   9   1       11.78       -7.18     64.81 o
   3   9   1        6.38      -58.17     40.81 o
   4   9   1       11.12      -17.22     19.29 o
   5   9   1        0.00      167.63     60.71 o
   6   9   1        0.29      -10.91     43.62 o
 -19   0   2        7.10       10.64     19.98 o
 -18   0   2       64.47       69.60     40.22 o
 -17   0   2      540.55      477.40     88.13 o
 -16   0   2       67.38      131.78     44.20 o
 -15   0   2        0.52       77.81     33.81 o
 -14   0   2     2866.69     2682.56    176.54 o
 -13   0   2      393.37      362.55     64.15 o
 -12   0   2      176.72      207.08     44.65 o
 -11   0   2      178.81      190.32     41.02 o
 -10   0   2      930.15      893.67     82.95 o
  -9   0   2     1210.95     1087.14     85.73 o
  -8   0   2     5030.17     5156.65    174.94 o
  -7   0   2       71.70       82.41     15.38 o
  -6   0   2     3535.49     3286.56     84.11 o
  -5   0   2    12077.61    11455.92    144.16 o
  -4   0   2     1218.55     1203.44     26.34 o
  -3   0   2      333.70      297.44     10.88 o
  -2   0   2      171.48      142.81      8.50 o
  -1   0   2    20399.04    18207.58    408.18 o
   0   0   2    14414.86    13333.29    141.21 o
   1   0   2     4734.35     4457.29     86.45 o
   2   0   2      967.74      889.46     40.76 o
   3   0   2      360.98      350.32     19.18 o
   4   0   2     4658.90     4495.54     70.61 o
   5   0   2     3175.36     3212.86     63.04 o
   6   0   2       81.93       70.02     10.76 o
   7   0   2       34.47       68.36     10.90 o
   8   0   2      957.62      897.42     38.88 o
   9   0   2      930.08      955.24     37.28 o
  10   0   2      255.44      278.93     21.25 o
  11   0   2      445.08      438.80     27.33 o
  12   0   2     5330.89     5561.72    277.62 o
  13   0   2       29.22       31.45     21.19 o
  14   0   2      247.19      312.08     62.68 o
  15   0   2        0.34      -13.60     15.56 o
  16   0   2      217.23      240.77     62.44 o
  17   0   2      205.07      182.21     55.31 o
  18   0   2      267.94      297.64     73.91 o
 -18   1   2       82.94       84.03     45.75 o
 -17   1   2       25.62       63.57     22.09 o
 -16   1   2      165.69      166.03     34.74 o
 -15   1   2        7.71       11.50     13.71 o
 -14   1   2      335.78      336.32     82.55 o
 -13   1   2      422.84      351.39     52.65 o
 -12   1   2       92.25       77.02     20.88 o
 -11   1   2      743.19      755.33     57.29 o
 -10   1   2      370.15      308.71     24.93 o
  -9   1   2     1184.91      969.02     71.85 o
  -8   1   2        6.11       -2.34      3.66 o
  -7   1   2     3992.17     4211.05    103.51 o
  -6   1   2     1149.87     1081.55     70.52 o
  -5   1   2      230.64      221.68     13.41 o
  -4   1   2     1830.49     1669.55     35.65 o
  -3   1   2    10005.70     9422.16    176.03 o
  -2   1   2      461.33      398.98     18.11 o
  -1   1   2    15443.79    14698.34    137.34 o
   0   1   2      699.00      719.19     31.61 o
   1   1   2     4283.35     4223.98     74.34 o
   2   1   2     2002.00     1868.31     50.65 o
   3   1   2     5190.03     4960.37     60.11 o
   4   1   2        1.25       -1.32      3.85 o
   5   1   2      648.11      653.57     23.95 o
   6   1   2      906.12      927.61     29.46 o
   7   1   2       81.99       77.45      9.40 o
   8   1   2     1086.43     1165.44     35.30 o
   9   1   2        0.59        3.84      5.21 o
  10   1   2      428.16      456.14     26.35 o
  11   1   2       30.28       37.12      8.47 o
  12   1   2      904.28      888.66     53.64 o
  13   1   2      455.13      409.26     43.55 o
  14   1   2      128.05      121.95     20.17 o
  15   1   2      641.82      695.83     69.61 o
  16   1   2      313.43      364.89     54.45 o
  17   1   2       64.41       64.45     24.14 o
  18   1   2       13.86        2.80     14.35 o
 -18   2   2      229.11      248.56     48.69 o
 -17   2   2      492.49      525.53     64.85 o
 -16   2   2       64.65       89.63     29.62 o
 -15   2   2      277.28      277.43     43.46 o
 -14   2   2        4.67        9.88     12.84 o
 -13   2   2        0.23       10.73     17.33 o
 -12   2   2       10.31       13.02     10.53 o
 -11   2   2      129.35      123.38     17.40 o
 -10   2   2      104.50      118.21     17.62 o
  -9   2   2        2.85        3.75      3.26 o
  -8   2   2     1725.53     1633.13     49.06 o
  -7   2   2      207.31      167.18     15.90 o
  -6   2   2      536.69      480.70     25.52 o
  -5   2   2      467.29      374.98     39.67 o
  -4   2   2       68.74       48.58     11.16 o
  -3   2   2      762.64      713.96     39.14 o
  -2   2   2    22222.68    21485.20    228.34 o
  -1   2   2    10126.56    10000.67    198.88 o
   0   2   2     7582.77     7730.49     89.66 o
   1   2   2       57.05       56.40      7.15 o
   2   2   2      246.68      247.86     19.00 o
   3   2   2        3.23        2.98      3.73 o
   4   2   2     2461.45     2442.79     62.81 o
   5   2   2     2189.62     2217.16     52.43 o
   6   2   2     2643.00     2697.60     67.03 o
   7   2   2     1731.88     1756.32     55.25 o
   8   2   2     3272.39     3708.12     82.13 o
   9   2   2     1053.08     1148.81     46.50 o
  10   2   2       69.47       64.54     11.60 o
  11   2   2       38.37       26.28      8.26 o
  12   2   2      364.92      330.65     56.58 o
  13   2   2      213.07      165.46     33.20 o
  14   2   2        7.50       -4.28      8.11 o
  15   2   2      132.61      157.36     34.38 o
  16   2   2       43.04       28.89     46.32 o
  17   2   2      156.91      182.91     40.48 o
  18   2   2        1.08       32.56     28.23 o
 -18   3   2        5.95       -2.53     18.66 o
 -17   3   2       31.94       52.96     24.52 o
 -16   3   2      169.88      159.94     37.55 o
 -15   3   2       34.60       34.78     18.80 o
 -14   3   2      848.24      848.37     50.56 o
 -13   3   2     1379.64     1403.14     89.04 o
 -12   3   2      446.33      383.99     53.81 o
 -11   3   2       69.16       51.10      7.97 o
 -10   3   2      371.96      355.35     29.05 o
  -9   3   2      740.12      723.00     40.34 o
  -8   3   2      435.73      438.81     33.76 o
  -7   3   2      177.48      190.98     26.84 o
  -6   3   2      837.69      896.77     56.22 o
  -5   3   2      206.32      194.90     26.31 o
  -4   3   2      331.37      357.78     34.14 o
  -3   3   2     2754.58     2821.64     69.47 o
  -2   3   2      221.59      234.97     15.80 o
  -1   3   2     2096.44     2154.10     41.27 o
   0   3   2      858.30      853.38     27.37 o
   1   3   2     1840.08     1854.74     47.59 o
   2   3   2      990.09     1051.10     40.47 o
   3   3   2     1282.31     1270.19     45.16 o
   4   3   2      296.66      301.82     28.01 o
   6   3   2       53.27       64.54     16.22 o
   7   3   2        0.25       -3.09      7.46 o
   8   3   2      133.72      140.33     23.98 o
   9   3   2       93.13       98.77     21.12 o
  10   3   2        1.43        1.86      9.68 o
  11   3   2       13.17       11.21     10.17 o
  12   3   2     2672.70     2815.85    170.26 o
  13   3   2      364.33      444.31     82.23 o
  14   3   2        0.32      -28.67     26.29 o
  15   3   2      243.01      256.21     45.32 o
  16   3   2      193.29      225.06     45.78 o
  17   3   2       25.30       40.53     22.80 o
 -17   4   2       93.74       -6.79     22.32 o
 -16   4   2      195.98      213.30     41.96 o
 -15   4   2      172.37      183.29     39.26 o
 -14   4   2       38.99       40.96     21.07 o
 -13   4   2       81.86       81.18     51.85 o
 -12   4   2        0.64       10.87     13.94 o
 -11   4   2      204.07      187.82     24.17 o
 -10   4   2      166.07      151.02     21.96 o
  -9   4   2       32.07       30.83     15.74 o
  -8   4   2      554.72      648.31     56.30 o
  -7   4   2     1106.44     1222.23     76.97 o
  -6   4   2     1234.64     1188.75     59.91 o
  -5   4   2     2831.13     3071.98     83.32 o
  -4   4   2     2064.91     2472.00     72.08 o
  -3   4   2      811.01      913.96     42.07 o
  -2   4   2       27.84       21.87      6.07 o
  -1   4   2    10168.19    11596.55    142.52 o
   0   4   2      223.84      272.85     20.32 o
   1   4   2       24.93       10.48      5.47 o
   2   4   2        0.26        1.43      3.54 o
   3   4   2      635.41      648.46     42.57 o
   4   4   2      776.48      802.06     53.82 o
   5   4   2       15.61      -10.71     11.41 o
   6   4   2      479.25      548.79     66.94 o
   7   4   2      237.10      211.34     35.58 o
   8   4   2      458.89      423.49     36.17 o
   9   4   2      160.08      146.99     30.29 o
  10   4   2      802.23      836.89     51.52 o
  11   4   2      294.98      280.34     41.54 o
  12   4   2      307.06      254.08     42.43 o
  13   4   2      558.61      575.16     60.31 o
  14   4   2      164.60      131.20     31.73 o
  15   4   2       15.61        1.59     17.63 o
  16   4   2       23.51       22.58     24.09 o
  17   4   2      252.47      325.27     80.33 o
 -15   5   2      112.17      233.44     68.46 o
 -14   5   2      169.59      255.88     59.65 o
 -13   5   2      168.95      183.23     27.96 o
 -12   5   2      885.80     1005.32     54.24 o
 -11   5   2      220.50      255.21     26.25 o
 -10   5   2      300.52      291.47     35.63 o
  -9   5   2      299.04      273.27     34.01 o
  -8   5   2      470.81      461.45     52.40 o
  -7   5   2       35.16       25.14     10.62 o
  -6   5   2        7.59        7.87      7.86 o
  -5   5   2      115.84      102.60     17.71 o
  -4   5   2       46.14       31.91     15.26 o
  -3   5   2      136.28      144.79     17.06 o
  -2   5   2       76.72       81.84     14.90 o
  -1   5   2     1414.73     1614.56     63.34 o
   0   5   2     1402.48     1597.52     52.76 o
   1   5   2      304.64      289.00     26.17 o
   2   5   2     1686.51     1772.21     84.96 o
   3   5   2     1310.46     1279.55     57.80 o
   4   5   2       21.18       30.98     13.95 o
   5   5   2       15.56        1.67      9.31 o
   6   5   2       47.41       41.56     10.72 o
   7   5   2      568.38      540.13     45.26 o
   8   5   2       17.49        3.24     11.06 o
   9   5   2      886.03      969.43     77.18 o
  10   5   2      577.17      633.00     64.28 o
  11   5   2       62.00       70.05     32.04 o
  12   5   2      358.94      438.06     55.85 o
  13   5   2        1.27      -23.79     39.63 o
  14   5   2       72.71       84.45     28.29 o
  15   5   2      209.73      156.76     60.12 o
 -14   6   2      112.22       98.00     49.49 o
 -13   6   2        2.21       -1.16     11.19 o
 -12   6   2       63.99       54.48     23.42 o
 -11   6   2       47.16       17.98     28.68 o
 -10   6   2      490.01      479.75     48.62 o
  -9   6   2      530.71      539.55     50.98 o
  -8   6   2      403.59      345.39     55.62 o
  -7   6   2     1170.25     1223.98     90.03 o
  -6   6   2      327.67      324.91     60.68 o
  -5   6   2      848.39      920.22     54.93 o
  -4   6   2     1103.12     1170.22     60.95 o
  -3   6   2      139.77      138.64     20.46 o
  -2   6   2       86.62      123.92     19.56 o
  -1   6   2      134.70      143.29     21.30 o
   0   6   2      311.90      275.95     26.82 o
   1   6   2      453.96      510.01     35.21 o
   2   6   2        0.97        4.15      7.58 o
   3   6   2        1.70       -9.84     14.73 o
   4   6   2      427.10      448.50     33.53 o
   5   6   2      236.86      227.73     28.64 o
   6   6   2       54.44       57.75     19.55 o
   7   6   2      125.58      118.32     28.18 o
   8   6   2      549.08      518.24     58.49 o
   9   6   2       46.50       43.07     19.56 o
  10   6   2       80.52       62.04     44.07 o
  11   6   2      621.66      670.45     71.85 o
  12   6   2       84.81       33.82     41.17 o
  13   6   2       49.55       47.26     36.57 o
  14   6   2      344.20      365.45     55.43 o
 -12   7   2      151.95       83.18     33.15 o
 -11   7   2       15.36      -31.27     20.85 o
 -10   7   2      199.20      155.18     30.70 o
  -9   7   2      278.69      266.41     39.35 o
  -8   7   2      323.39      334.64     41.45 o
  -7   7   2      380.68      347.00     45.41 o
  -6   7   2       61.71       77.88     63.59 o
  -5   7   2        8.44       27.76     15.50 o
  -4   7   2      356.39      343.39     49.67 o
  -3   7   2      580.82      642.51    141.29 o
  -2   7   2      341.30      339.51     34.73 o
  -1   7   2      746.96      766.71     52.32 o
   0   7   2      433.21      490.69     87.41 o
   1   7   2       67.78       70.51     22.20 o
   2   7   2      585.33      606.29     57.52 o
   3   7   2      531.97      565.94     87.09 o
   4   7   2       32.36       20.65     16.17 o
   5   7   2       43.14       26.06     16.97 o
   6   7   2       83.23       65.71     24.33 o
   7   7   2        0.68       -3.57     11.56 o
   8   7   2       14.37       -2.03     34.75 o
   9   7   2        3.41       48.05     20.46 o
  10   7   2        1.55      -23.98     17.83 o
  11   7   2       34.82       16.61     26.51 o
  12   7   2      344.46      326.85     57.08 o
 -10   8   2        3.59      -35.77     23.85 o
  -9   8   2       18.44       20.59     19.20 o
  -8   8   2      118.04      141.56     29.65 o
  -7   8   2      252.94      236.22     45.45 o
  -6   8   2       87.24       65.80     21.12 o
  -5   8   2      204.61      221.41     55.40 o
  -4   8   2      215.01      167.75     37.76 o
  -3   8   2      329.11      270.06     46.79 o
  -2   8   2      275.33      270.18     45.80 o
  -1   8   2       48.71       89.78     45.42 o
   0   8   2       12.50       28.07     27.63 o
   1   8   2        0.94       45.22     19.39 o
   2   8   2        4.05        8.51     15.05 o
   3   8   2      162.20      160.54     39.13 o
   4   8   2      642.62      686.04     70.00 o
   5   8   2      626.64      651.79     69.87 o
   6   8   2      605.68      701.55     73.60 o
   7   8   2      704.76      747.29     76.85 o
   8   8   2      497.95      456.71     62.94 o
   9   8   2      227.58      205.76     43.54 o
  10   8   2       50.83       13.32     50.76 o
  -6   9   2       45.43      103.75     32.50 o
  -5   9   2       28.20      -33.48     22.32 o
  -4   9   2      124.94       81.49     33.33 o
  -3   9   2       51.73       38.50     17.30 o
  -2   9   2      383.19      491.74     98.34 o
  -1   9   2      506.94      366.43     80.35 o
   0   9   2      274.85      251.01     74.23 o
   1   9   2      106.43      112.17     52.09 o
   2   9   2       86.77       53.90     24.84 o
   3   9   2      287.95      288.35     76.53 o
 -18   1   3       47.85       47.23     23.72 o
 -17   1   3       24.67       39.36     19.24 o
 -16   1   3       17.13       14.30     16.67 o
 -15   1   3      108.18      115.06     28.74 o
 -14   1   3      123.64      114.39     26.59 o
 -13   1   3       12.83       31.12     14.46 o
 -12   1   3       24.12       18.55     11.91 o
 -11   1   3        2.68        0.96      8.49 o
 -10   1   3       73.66       56.35      7.22 o
  -9   1   3        0.51       -0.33      4.53 o
  -8   1   3      986.87     1065.20     34.93 o
  -7   1   3      961.20     1000.97     24.53 o
  -6   1   3       18.27       19.55      4.21 o
  -5   1   3      403.93      433.86     14.43 o
  -4   1   3       73.10       66.69      5.76 o
  -3   1   3       65.50       73.35      5.68 o
  -2   1   3     2738.90     2589.01     35.25 o
  -1   1   3       68.65       71.10      9.46 o
   0   1   3      314.20      302.29     18.33 o
   1   1   3       59.23       54.38     11.04 o
   2   1   3      173.84      157.03     17.19 o
   3   1   3       53.56       72.27      8.57 o
   4   1   3      907.02      919.43     29.31 o
   5   1   3     1374.20     1573.41     39.22 o
   6   1   3     1636.26     1766.16     39.23 o
   7   1   3       82.08       89.56      9.60 o
   8   1   3      357.85      372.54     19.47 o
   9   1   3      128.64      126.36     13.95 o
  10   1   3        7.90        1.11      6.01 o
  11   1   3      583.71      574.48     30.28 o
  12   1   3      148.20      183.25     20.04 o
  13   1   3      209.25      202.32     19.81 o
  14   1   3       38.66       52.13     13.79 o
  15   1   3        1.09       15.38     15.94 o
  16   1   3        2.75      -39.15     32.15 o
  17   1   3       10.45       62.30     27.34 o
  18   1   3        4.32      -13.75     23.39 o
 -18   2   3        0.47       -7.13     28.97 o
 -17   2   3        7.83       24.08     23.14 o
 -16   2   3       38.24       46.87     29.69 o
 -15   2   3       74.64       47.62     17.91 o
 -14   2   3      503.94      453.69     52.25 o
 -13   2   3        0.07        2.71      5.83 o
 -12   2   3        1.01        4.01      6.28 o
 -11   2   3       22.71       23.52      8.39 o
 -10   2   3      169.23      131.34     21.17 o
  -9   2   3      414.97      375.44     21.74 o
  -8   2   3       12.22        4.98      4.19 o
  -7   2   3        4.89        2.93      4.38 o
  -6   2   3      665.95      656.67     35.19 o
  -5   2   3        9.22       15.34      5.05 o
  -4   2   3      312.22      275.88     16.46 o
  -3   2   3       58.67       55.37      6.05 o
  -2   2   3     1559.50     1561.24     48.77 o
  -1   2   3    15899.92    16390.02    342.97 o
   0   2   3      125.20      131.51     10.95 o
   1   2   3      503.69      455.34     25.95 o
   2   2   3        5.03        3.32      4.53 o
   3   2   3       11.89        7.10      5.20 o
   4   2   3        8.45        3.69      4.12 o
   5   2   3       15.85        7.25      5.39 o
   6   2   3       22.89       18.15      6.32 o
   7   2   3      440.33      492.14     27.57 o
   8   2   3        5.85        0.40      4.90 o
   9   2   3       47.09       30.12      9.69 o
  10   2   3       33.28       20.87     14.00 o
  11   2   3      218.70      233.98     23.66 o
  12   2   3     1605.43     1647.78     80.95 o
  13   2   3      132.46      114.32     23.75 o
  14   2   3        9.17       12.66     12.04 o
  15   2   3        4.09        3.24     26.59 o
  16   2   3       44.83       57.85     24.90 o
  17   2   3      157.51      136.10     35.59 o
  18   2   3      119.88       91.13     44.53 o
 -18   3   3       16.46       73.48     39.40 o
 -17   3   3       34.32       37.87     20.65 o
 -16   3   3       81.50       57.09     60.95 o
 -15   3   3       31.60       48.45     19.94 o
 -14   3   3       21.75       -2.25     18.83 o
 -13   3   3      164.27      110.27     37.60 o
 -12   3   3      225.55      180.96     25.19 o
 -11   3   3       43.03       17.37      6.55 o
 -10   3   3       16.43       16.80      7.52 o
  -9   3   3       43.62       43.43     10.96 o
  -8   3   3      755.92      806.34     36.22 o
  -7   3   3      111.40      136.18     16.29 o
  -6   3   3        1.31        5.27      5.61 o
  -5   3   3       92.81       89.83     18.47 o
  -4   3   3     1489.90     1382.38     66.25 o
  -3   3   3       85.46      102.06     19.90 o
  -2   3   3     1002.39      873.86     47.10 o
  -1   3   3       82.47       93.98      7.39 o
   0   3   3       63.59       56.84      6.83 o
   1   3   3       82.59      100.38     11.00 o
   2   3   3       69.55       69.39     10.42 o
   3   3   3       41.27       43.92      9.69 o
   4   3   3       96.78       89.57     16.96 o
   5   3   3      442.08      575.64     35.90 o
   6   3   3       58.43       58.28     13.89 o
   7   3   3      412.56      471.49     41.77 o
   8   3   3       92.72      117.29     23.48 o
   9   3   3      459.34      517.07     45.43 o
  10   3   3       16.73        9.33      9.19 o
  11   3   3       13.87      -11.21     16.74 o
  12   3   3        0.00       -6.44     10.62 o
  13   3   3       23.18        5.66     20.26 o
  14   3   3       24.85       45.84     29.26 o
  15   3   3        5.94       47.65     23.56 o
  16   3   3        0.10       22.30     38.51 o
  17   3   3        1.44       54.99     36.48 o
 -16   4   3      127.83       80.42     44.61 o
 -15   4   3      483.64      449.22     58.35 o
 -14   4   3       38.80       69.75     24.23 o
 -13   4   3        2.92       -9.36     21.82 o
 -12   4   3        3.61        7.59      8.62 o
 -11   4   3        0.71       -6.42      7.41 o
 -10   4   3       80.22       65.93     14.92 o
  -9   4   3        0.07       -3.81      6.38 o
  -8   4   3      305.01      295.19     26.56 o
  -7   4   3      243.55      269.16     36.51 o
  -6   4   3       96.99       88.46     16.26 o
  -5   4   3      273.69      311.76     31.13 o
  -4   4   3      173.96      185.99     18.41 o
  -3   4   3     1294.30     1420.78     46.50 o
  -2   4   3     4530.43     5045.36     86.06 o
  -1   4   3     1063.10     1146.43     41.56 o
   0   4   3      227.01      246.01     16.55 o
   1   4   3      167.21      165.78     17.98 o
   2   4   3       79.46       69.95     11.41 o
   3   4   3      254.62      256.94     26.47 o
   4   4   3       56.28       30.75     26.90 o
   5   4   3      618.67      675.67     69.97 o
   6   4   3     1115.62     1205.69     96.85 o
   7   4   3        8.40       21.84     10.27 o
   8   4   3       61.01       75.15     16.79 o
   9   4   3       89.38      111.22     19.87 o
  10   4   3      132.56      115.41     20.34 o
  11   4   3      391.39      390.49     44.90 o
  12   4   3        0.36       -3.86     14.06 o
  13   4   3      158.66      174.64     36.24 o
  14   4   3      138.14      132.80     32.25 o
  15   4   3       34.33       49.34     34.99 o
  16   4   3        0.52       28.79     20.67 o
 -15   5   3        5.32       29.20     28.31 o
 -14   5   3       20.21       13.57     29.06 o
 -13   5   3       90.48      100.84     21.84 o
 -12   5   3        0.01        8.29      9.56 o
 -11   5   3        0.32      -15.69     10.46 o
 -10   5   3       61.05       76.08     17.42 o
  -9   5   3       13.33       12.54     12.46 o
  -8   5   3       48.14       39.77     16.74 o
  -7   5   3      519.47      597.20     71.12 o
  -6   5   3      159.71      161.44     25.61 o
  -5   5   3      337.48      326.97     27.94 o
  -4   5   3        0.35        2.39      5.40 o
  -3   5   3      101.35      114.29     14.60 o
  -2   5   3      143.62      154.58     16.47 o
  -1   5   3      407.97      438.41     28.03 o
   0   5   3       65.33       64.10     10.43 o
   1   5   3        5.75       10.59      6.61 o
   2   5   3        8.66       14.02      7.57 o
   3   5   3        1.97       -5.59      5.66 o
   4   5   3       43.90       48.62     11.72 o
   5   5   3       97.93      122.29     21.25 o
   6   5   3       88.21      100.05     16.44 o
   7   5   3       27.50       27.52     12.56 o
   8   5   3      108.44      101.08     24.48 o
   9   5   3        7.26        4.96     12.28 o
  10   5   3       59.49       61.11     23.30 o
  11   5   3       37.36       22.79     35.96 o
  12   5   3       13.90       75.12     27.35 o
  13   5   3        3.41        2.64     21.08 o
  14   5   3        5.98       19.90     16.07 o
  15   5   3        1.98       11.60     25.70 o
 -14   6   3       54.61       41.43     33.83 o
 -13   6   3        0.03       -1.70     69.62 o
 -12   6   3       31.61       41.55     20.59 o
 -11   6   3       21.98       63.91     18.35 o
 -10   6   3       20.36       14.92     11.85 o
  -9   6   3        1.83      -32.88     21.92 o
  -8   6   3      227.97      220.81     45.61 o
  -7   6   3      372.33      401.74     37.76 o
  -6   6   3      575.85      574.54     41.45 o
  -5   6   3      130.82      115.91     18.05 o
  -4   6   3      330.16      351.59     30.81 o
  -3   6   3     1528.76     1716.47     67.33 o
  -2   6   3      190.68      189.58     22.31 o
  -1   6   3      375.50      420.06     34.14 o
   0   6   3      141.33      256.24     23.07 o
   1   6   3      202.20      214.69     31.61 o
   2   6   3       40.68       35.51     10.03 o
   3   6   3       55.07       46.24     16.91 o
   4   6   3      696.17      787.21     64.23 o
   5   6   3       77.21      106.21     20.20 o
   6   6   3       20.46       24.87     13.46 o
   7   6   3      509.01      622.83     62.21 o
   8   6   3       69.13       53.82     38.73 o
   9   6   3       35.01       22.83     31.33 o
  10   6   3      166.97      194.59     54.57 o
  11   6   3      173.41      137.51     36.61 o
  12   6   3      388.85      387.83     60.52 o
  13   6   3       12.79       56.15     23.37 o
  14   6   3       22.09       19.34     18.60 o
 -12   7   3        8.36       13.71     27.58 o
 -11   7   3       25.20       11.68     17.88 o
 -10   7   3       10.80      -11.01     14.78 o
  -9   7   3       67.80       37.51     17.15 o
  -8   7   3       56.64       13.53     18.17 o
  -7   7   3       73.68       33.75     35.36 o
  -6   7   3      381.42      414.29     55.68 o
  -5   7   3        5.64       10.60     13.65 o
  -4   7   3        0.01      -25.15     34.69 o
  -3   7   3      339.21      400.07     54.14 o
  -2   7   3        8.37        2.39     26.52 o
  -1   7   3       26.16       -0.83     30.27 o
   0   7   3        3.03       -5.16     10.26 o
   1   7   3       20.96       34.30     17.07 o
   2   7   3      211.78      209.10     35.58 o
   3   7   3      321.63      315.30     32.71 o
   4   7   3      582.88      531.55     57.52 o
   5   7   3        4.41      -14.15     20.99 o
   6   7   3        0.10        6.56     10.91 o
   7   7   3       78.72       67.05     23.18 o
   8   7   3       15.99       34.15     19.09 o
   9   7   3      126.43       78.99     38.36 o
  10   7   3       26.31       34.05     35.85 o
  11   7   3       29.19       35.47     21.30 o
  12   7   3       59.29       -2.92     35.17 o
 -10   8   3      141.13      145.88     31.29 o
  -9   8   3        0.54       -8.22     25.65 o
  -8   8   3       45.99       17.40     16.43 o
  -7   8   3       64.37       96.26     58.75 o
  -6   8   3      105.70       60.10     29.00 o
  -5   8   3        3.41       -7.80     16.36 o
  -4   8   3      233.78      233.95     43.57 o
  -3   8   3       33.16        0.06     42.83 o
  -2   8   3      163.47      122.14     30.50 o
  -1   8   3       77.78       39.12     28.34 o
   0   8   3       92.96      133.20     48.17 o
   1   8   3       35.32      -28.38     30.22 o
   2   8   3      243.77      185.00     32.46 o
   3   8   3        2.53        3.00     14.50 o
   4   8   3       13.09      -12.65     19.16 o
   5   8   3        1.71       15.95     18.44 o
   6   8   3        3.71       10.85     13.72 o
   7   8   3        3.53       26.31     43.65 o
   8   8   3       65.91       33.99     44.56 o
   9   8   3      130.98       45.02     22.71 o
  -5   9   3       84.31       73.44     31.11 o
  -4   9   3        0.20      -16.63     31.61 o
  -3   9   3       41.52       27.49     23.45 o
  -2   9   3      376.72      304.17     79.78 o
  -1   9   3        0.11      -37.02     34.03 o
   0   9   3      162.97      161.70     53.43 o
   1   9   3       88.95       67.52     35.76 o
   2   9   3       80.46      113.69     52.55 o
 -18   0   4        0.02      -50.06     33.37 o
 -17   0   4      357.93      227.70     64.80 o
 -16   0   4      107.79       95.91     37.43 o
 -15   0   4      453.06      473.49     81.04 o
 -14   0   4      812.42      771.24     97.29 o
 -13   0   4      405.07      377.47     64.75 o
 -12   0   4      830.99      812.87     89.36 o
 -11   0   4       40.45       23.88     18.07 o
 -10   0   4       87.68       56.49     16.57 o
  -9   0   4      406.55      410.18     38.31 o
  -8   0   4      131.57      127.17     13.53 o
  -7   0   4       85.64      106.89     11.69 o
  -6   0   4      155.11      166.07     11.98 o
  -5   0   4      289.65      344.17     16.98 o
  -4   0   4        2.42        3.65      3.53 o
  -3   0   4       38.93       26.84      5.28 o
  -2   0   4      284.29      254.95     14.04 o
  -1   0   4     1121.43     1028.98     31.92 o
   0   0   4       58.63       39.03      8.77 o
   1   0   4      848.95      773.84     50.64 o
   2   0   4     4920.42     4860.80    128.17 o
   3   0   4     3852.98     3444.22    153.24 o
   4   0   4     3870.45     3803.24     84.91 o
   5   0   4       44.76       47.82     11.31 o
   6   0   4     3664.94     4029.62    134.60 o
   7   0   4      389.04      402.09     31.76 o
   8   0   4       95.26      144.18     20.44 o
   9   0   4      757.94      737.48     62.50 o
  10   0   4      186.16      181.86     24.37 o
  11   0   4     3117.56     3245.58     88.55 o
  12   0   4     4295.34     4338.72    176.09 o
  13   0   4      270.87      257.03     31.78 o
  14   0   4      751.39      664.20     93.11 o
  15   0   4      102.81      101.39     41.17 o
  16   0   4      273.61      329.57     72.26 o
  17   0   4      317.76      454.24     90.42 o
 -18   1   4       80.39       78.87     28.39 o
 -17   1   4      399.64      404.94     57.38 o
 -16   1   4       67.63       69.37     23.45 o
 -15   1   4      527.01      407.95     52.52 o
 -14   1   4       93.36       53.78     19.96 o
 -13   1   4      128.37      139.13     28.62 o
 -12   1   4       20.74       16.77     11.95 o
 -11   1   4       19.50       16.18      3.77 o
 -10   1   4       15.46       12.65      5.02 o
  -9   1   4      956.70     1036.42     63.30 o
  -8   1   4        1.88       12.60      4.82 o
  -7   1   4       48.71       50.54      5.64 o
  -6   1   4     3060.59     3181.33     40.99 o
  -5   1   4     3436.54     3476.11     42.01 o
  -4   1   4     1221.33     1260.36     24.42 o
  -3   1   4      229.64      235.98     10.33 o
  -2   1   4      812.57      713.50     16.86 o
  -1   1   4      217.75      208.78     12.75 o
   0   1   4        0.22       -0.34      6.08 o
   1   1   4       79.42       78.29     13.33 o
   2   1   4      308.82      304.66     25.43 o
   3   1   4      123.39      107.84     11.05 o
   4   1   4     1101.33     1084.18     34.63 o
   5   1   4     3828.84     4222.96     69.88 o
   6   1   4      558.84      507.30     25.26 o
   7   1   4     1122.71     1043.94     37.07 o
   8   1   4      781.98      760.32     30.08 o
   9   1   4      485.56      495.97     28.70 o
  10   1   4      257.46      260.90     25.95 o
  11   1   4     3954.70     4086.93    147.55 o
  12   1   4      300.64      307.27     29.41 o
  13   1   4       31.60       28.85     13.38 o
  14   1   4        9.58        0.60      8.05 o
  15   1   4        6.51       34.81     22.53 o
  16   1   4      158.23      130.38     34.19 o
  17   1   4        0.22        6.70     20.25 o
 -18   2   4        0.78       -1.40     19.63 o
 -17   2   4       96.53       86.78     45.72 o
 -16   2   4        7.90        0.23     13.86 o
 -15   2   4        2.07        4.58     13.36 o
 -14   2   4      344.58      298.81     43.21 o
 -13   2   4      381.71      336.96     36.34 o
 -12   2   4      698.36      645.51     36.67 o
 -11   2   4      424.66      428.72     31.43 o
 -10   2   4      452.89      454.74     22.25 o
  -9   2   4     1065.85     1109.45     37.52 o
  -8   2   4      333.61      295.47     18.01 o
  -7   2   4     1917.74     1953.03     55.67 o
  -6   2   4      422.06      458.81     25.98 o
  -5   2   4      463.49      406.15     20.53 o
  -4   2   4     2637.09     2684.60     60.41 o
  -3   2   4      444.95      445.40     27.35 o
  -2   2   4      767.05      675.94     33.59 o
  -1   2   4     3393.22     3367.01     68.03 o
   0   2   4     4492.48     4524.13     59.40 o
   1   2   4     2258.59     2312.36     53.04 o
   2   2   4     2171.59     2164.62     55.91 o
   3   2   4     1501.22     1456.80     48.79 o
   4   2   4      694.62      683.08     30.48 o
   5   2   4     1704.44     2058.52     63.65 o
   6   2   4       95.09       43.53     20.72 o
   7   2   4       26.40       18.21      6.93 o
   8   2   4       18.07       14.62     11.73 o
   9   2   4      400.25      410.11     35.82 o
  10   2   4      177.84      166.61     21.48 o
  11   2   4      307.94      295.47     29.62 o
  12   2   4      296.14      310.47     51.43 o
  13   2   4       74.01       23.66     28.40 o
  14   2   4      479.60      589.85     96.63 o
  15   2   4      521.31      608.21     69.35 o
  16   2   4       65.25       30.78     20.86 o
  17   2   4        4.73       -9.80     78.14 o
 -17   3   4      173.48      169.40     41.19 o
 -16   3   4       12.93        9.52     28.68 o
 -15   3   4      136.01      145.85     56.07 o
 -14   3   4        4.13       15.48     13.76 o
 -13   3   4        0.86        1.07      6.05 o
 -12   3   4       53.73       22.50     13.04 o
 -11   3   4       39.59       38.47      9.49 o
 -10   3   4       19.22       10.59      7.44 o
  -9   3   4      979.02     1001.02     47.22 o
  -8   3   4     3893.50     3961.32    152.77 o
  -7   3   4      321.23      291.36     22.86 o
  -6   3   4      742.19      724.08     33.26 o
  -5   3   4     2541.05     2417.54     99.90 o
  -4   3   4      524.61      510.10     41.63 o
  -3   3   4      215.60      184.85     25.50 o
  -2   3   4     6049.09     6165.54    140.23 o
  -1   3   4      248.91      221.88     22.81 o
   0   3   4      195.45      188.56     15.42 o
   1   3   4      226.25      255.50     23.34 o
   2   3   4      151.75      177.85     21.48 o
   3   3   4     1025.72     1070.12     41.76 o
   4   3   4      232.20      200.80     21.42 o
   5   3   4       11.41       12.28      7.43 o
   6   3   4       54.00       39.13     11.40 o
   7   3   4     2375.71     2598.51     85.09 o
   8   3   4      758.87      719.89     54.57 o
   9   3   4      644.42      651.97     75.99 o
  10   3   4        7.45        7.44     12.90 o
  11   3   4      284.49      295.93     29.63 o
  12   3   4       14.44        1.33      8.11 o
  13   3   4      217.39      304.05     43.24 o
  14   3   4       18.30       14.77     26.35 o
  15   3   4       13.86       19.79     24.40 o
  16   3   4      196.60      259.11     52.82 o
  17   3   4       33.23       35.99     29.49 o
 -16   4   4      269.57      244.40     65.44 o
 -15   4   4        3.63       19.89     17.77 o
 -14   4   4       16.41       -2.61     23.91 o
 -13   4   4      531.15      620.96     60.03 o
 -12   4   4      655.02      721.10     46.43 o
 -11   4   4      445.63      431.64     36.37 o
 -10   4   4      442.86      472.23     36.57 o
  -9   4   4     1871.50     2094.73     93.34 o
  -8   4   4        3.45       18.93      9.35 o
  -7   4   4       16.56       21.02      7.22 o
  -6   4   4       27.47       30.08      6.42 o
  -5   4   4        9.27        4.04      2.69 o
  -4   4   4        3.38        2.75      7.60 o
  -3   4   4      357.38      450.19     92.04 o
  -2   4   4     6143.15     6382.24    162.59 o
  -1   4   4     6752.28     6403.69    256.71 o
   0   4   4      219.72      185.81     20.11 o
   1   4   4       49.39       61.74     15.67 o
   2   4   4      564.76      556.84     49.80 o
   3   4   4     1735.39     1827.23     98.86 o
   4   4   4     1478.21     1502.60     74.65 o
   5   4   4       93.77       96.04     15.20 o
   6   4   4      723.12      783.33     49.14 o
   7   4   4      173.08      217.79     26.75 o
   8   4   4       23.76       27.84     12.49 o
   9   4   4      424.12      406.63     37.30 o
  10   4   4       11.59       10.18      9.63 o
  11   4   4       85.41       62.99     24.70 o
  12   4   4        0.24       12.20     15.68 o
  13   4   4      130.15      169.31     36.86 o
  14   4   4      396.40      524.89     60.60 o
  15   4   4      386.06      533.93    104.34 o
  16   4   4       13.66       46.00     36.13 o
 -15   5   4      200.24      307.06     78.08 o
 -14   5   4        0.55      -29.13     27.25 o
 -13   5   4       94.16       20.35     64.10 o
 -12   5   4        0.04        5.83     10.71 o
 -11   5   4       18.90       42.11     13.62 o
 -10   5   4       11.48       14.82     10.58 o
  -9   5   4      560.65      632.23     42.28 o
  -8   5   4     2382.35     2499.82     64.32 o
  -7   5   4       78.27       66.65     10.47 o
  -6   5   4      320.53      306.73     18.58 o
  -5   5   4     2028.56     1918.33    183.74 o
  -4   5   4     1208.24     1085.94    102.08 o
  -3   5   4      314.13      312.56     20.22 o
  -2   5   4     1778.31     1765.81     47.83 o
  -1   5   4       33.61       29.70      7.21 o
   0   5   4      167.16      168.91     14.44 o
   1   5   4       77.60       64.85     10.73 o
   2   5   4        3.18        6.01      5.57 o
   3   5   4        2.18       -0.30      9.91 o
   4   5   4       81.73       95.45     17.30 o
   5   5   4      354.82      339.55     40.70 o
   6   5   4      378.40      393.05     44.99 o
   7   5   4     1074.08     1193.60     81.29 o
   8   5   4       28.90       44.16     17.49 o
   9   5   4       60.28       70.30     22.20 o
  10   5   4      411.51      407.03     52.82 o
  11   5   4      466.56      506.86     59.99 o
  12   5   4        0.03      -11.26     15.41 o
  13   5   4        4.25        9.03     15.65 o
  14   5   4       53.12       46.99     23.80 o
  15   5   4        5.37       72.72     44.48 o
 -13   6   4      355.28      285.84    100.19 o
 -12   6   4      322.96      339.33     52.74 o
 -11   6   4       49.82        5.87     27.98 o
 -10   6   4       10.77       28.22     22.97 o
  -9   6   4      683.93      771.66     75.99 o
  -8   6   4       31.87       38.21     11.12 o
  -7   6   4        0.54        1.06     10.48 o
  -6   6   4      158.33      153.85     18.92 o
  -5   6   4      559.06      495.73     30.55 o
  -4   6   4      734.09      663.78     34.46 o
  -3   6   4     1467.48     1434.72     52.30 o
  -2   6   4        1.65       -0.45      4.76 o
  -1   6   4     1011.35     1044.03     49.12 o
   0   6   4       65.13       68.27     12.37 o
   1   6   4      400.52      399.40     45.68 o
   2   6   4     1396.44     1521.84     82.24 o
   3   6   4      467.76      471.18     47.61 o
   4   6   4      262.55      272.90     38.05 o
   5   6   4      678.96      672.12     60.70 o
   6   6   4      147.85      156.88     29.79 o
   7   6   4      107.45       80.75     24.28 o
   8   6   4      213.78      228.15     39.56 o
   9   6   4        2.05       -4.46     12.40 o
  10   6   4      685.74      752.20    107.37 o
  11   6   4      409.72      407.85     57.86 o
  12   6   4      246.16      252.67     46.29 o
  13   6   4      428.48      513.99     67.15 o
 -12   7   4        7.53        9.70     38.27 o
 -11   7   4      138.26      102.50     33.31 o
 -10   7   4      155.47      191.99     43.11 o
  -9   7   4       27.09       45.92     23.90 o
  -8   7   4       62.25       79.45     29.21 o
  -7   7   4        9.34        4.02     44.15 o
  -6   7   4      262.28      337.54     79.80 o
  -5   7   4      421.86      554.95     65.05 o
  -4   7   4      338.27      308.02     49.36 o
  -3   7   4       29.70       19.44     16.46 o
  -2   7   4      145.56      101.86     26.28 o
  -1   7   4        0.07        2.95     16.92 o
   0   7   4      147.62      174.26     55.77 o
   1   7   4        1.55       16.57     23.36 o
   2   7   4        3.08      -18.52     47.76 o
   3   7   4      172.53      201.07     33.50 o
   4   7   4       26.49        5.09     41.06 o
   5   7   4      298.75      265.28     40.20 o
   6   7   4      356.40      405.47     52.36 o
   7   7   4     1061.84     1095.22     87.71 o
   8   7   4      611.41      599.99     67.40 o
   9   7   4        6.18       11.46     28.32 o
  10   7   4      180.44      178.96     40.39 o
  11   7   4      470.72      446.13     63.27 o
  -9   8   4      194.57      157.03     39.66 o
  -8   8   4       22.14       24.45     19.25 o
  -7   8   4      327.03      293.80     63.37 o
  -6   8   4      364.26      306.22     67.63 o
  -5   8   4        0.00      -15.65     35.81 o
  -4   8   4      493.00      435.68     61.48 o
  -3   8   4      259.72      216.60     42.09 o
  -2   8   4      208.97      246.26     50.87 o
  -1   8   4      308.08      387.68     82.96 o
   0   8   4      267.73      260.78     64.68 o
   1   8   4      298.15      288.54     71.82 o
   2   8   4      419.26      376.77     79.19 o
   3   8   4       44.72       60.29     35.91 o
   4   8   4        2.23       11.21     21.25 o
   5   8   4       72.58       54.33     23.22 o
   6   8   4       67.99       35.58     17.31 o
   7   8   4        6.68        3.72     12.98 o
   8   8   4      144.55      122.67     32.79 o
   9   8   4       17.57       30.09     50.64 o
  -5   9   4      336.10      239.74     47.33 o
  -4   9   4        2.73       -5.28     22.53 o
  -3   9   4        8.21        8.57     78.58 o
  -2   9   4      228.37      132.02     54.81 o
  -1   9   4       66.71      -63.47     42.31 o
   0   9   4        0.97       69.73     43.94 o
 -18   1   5        9.24      -27.26     20.14 o
 -17   1   5       17.70        6.14     26.01 o
 -16   1   5       14.80      -12.74     27.74 o
 -15   1   5        6.50        0.38     12.34 o
 -14   1   5        5.53        7.83     11.62 o
 -13   1   5      102.73       80.37     21.75 o
 -12   1   5       39.11       16.12     12.19 o
 -11   1   5        0.93        0.47      5.06 o
 -10   1   5      146.18      140.05     16.32 o
  -9   1   5      546.66      522.21     19.54 o
  -8   1   5      979.50     1080.27     26.87 o
  -7   1   5       28.27       33.99      5.43 o
  -6   1   5       15.89       21.70      4.58 o
  -5   1   5        1.14        3.63      3.04 o
  -4   1   5       10.17       10.78      3.29 o
  -3   1   5      200.12      205.66     10.07 o
  -2   1   5      261.55      274.39     12.63 o
  -1   1   5        0.11       -0.36      3.06 o
   0   1   5      486.51      535.09     34.63 o
   1   1   5       91.43       91.53     15.01 o
   2   1   5       76.13       83.18     14.76 o
   3   1   5       58.73       49.82      8.92 o
   4   1   5     1606.93     1771.89     47.84 o
   5   1   5      848.78      941.58     41.59 o
   6   1   5      311.00      152.16     85.58 o
   7   1   5      192.73       95.45     72.79 o
   8   1   5       57.04       68.27     13.07 o
   9   1   5       26.14       11.29     11.50 o
  10   1   5      413.05      430.40     29.31 o
  11   1   5        0.07        0.50      9.62 o
  12   1   5      112.79      124.15     19.16 o
  13   1   5        5.67       -7.98     34.97 o
  14   1   5        2.62       19.79     18.35 o
  15   1   5        2.09       18.48     16.87 o
  16   1   5       19.43       28.21     32.14 o
  17   1   5        5.66       45.86     22.95 o
 -18   2   5       29.76       66.45     33.23 o
 -17   2   5        0.57       17.84     17.32 o
 -16   2   5        2.01       -0.24     19.28 o
 -15   2   5      125.37       83.74     25.60 o
 -14   2   5        0.14       -4.41     20.48 o
 -13   2   5       12.79        6.25      6.59 o
 -12   2   5        8.41        5.61      8.20 o
 -11   2   5       39.56       50.99      8.71 o
 -10   2   5      161.81      162.65     14.48 o
  -9   2   5     1184.03     1212.41     40.15 o
  -8   2   5        2.61        6.33      4.73 o
  -7   2   5      205.43      240.85     15.32 o
  -6   2   5        9.48        4.26      3.46 o
  -5   2   5        0.88        7.39      4.07 o
  -4   2   5        1.26        5.12      3.47 o
  -3   2   5       21.83       13.78      5.80 o
  -2   2   5     3280.09     3574.31     70.54 o
  -1   2   5     1636.33     1570.05     70.24 o
   0   2   5      262.02      249.45     31.61 o
   1   2   5      212.37      253.89     27.59 o
   2   2   5       43.98       47.07     12.92 o
   3   2   5        6.61        9.68     10.47 o
   4   2   5      335.01      303.71     29.64 o
   5   2   5      116.94      126.25     15.19 o
   6   2   5       12.78        4.68      8.27 o
   7   2   5       30.67       52.20     12.52 o
   8   2   5       11.33       19.39     10.58 o
   9   2   5       55.02       55.15     12.80 o
  10   2   5       24.73       13.74     12.29 o
  11   2   5     1742.43     1757.20     75.24 o
  12   2   5      288.23      238.51     29.70 o
  13   2   5       11.03       32.05     25.50 o
  14   2   5       25.66        7.12     18.25 o
  15   2   5        1.89        3.87     20.36 o
  16   2   5       48.37       31.12     26.83 o
  17   2   5       54.03       84.86     43.63 o
 -17   3   5       49.63       -5.35     14.97 o
 -16   3   5        1.65      -30.63     31.21 o
 -15   3   5       65.20       49.85     43.95 o
 -14   3   5       47.95       22.19     26.03 o
 -13   3   5       38.06       14.83     15.93 o
 -12   3   5      171.51      161.75     15.86 o
 -11   3   5        7.58       10.63      7.19 o
 -10   3   5      178.13      176.99     17.93 o
  -9   3   5      328.32      349.85     24.98 o
  -8   3   5      557.36      566.79     34.51 o
  -7   3   5        1.67        4.86      5.93 o
  -6   3   5        2.94        1.03      3.82 o
  -5   3   5        1.69        1.06      2.39 o
  -4   3   5      104.21       99.42     17.14 o
  -3   3   5       96.80       68.69     13.37 o
  -2   3   5     1355.20     1438.95     58.98 o
  -1   3   5        5.12        3.64      7.42 o
   0   3   5       21.16       14.08      4.29 o
   1   3   5      206.71      253.72     20.96 o
   2   3   5      384.32      383.10     27.49 o
   3   3   5       58.85       65.01     12.16 o
   4   3   5       17.92       12.91      6.32 o
   5   3   5      455.21      587.04     39.20 o
   6   3   5       79.20      118.99     19.68 o
   7   3   5        1.24        8.55      7.74 o
   8   3   5       25.42       19.27      8.17 o
   9   3   5      210.98      200.80     22.24 o
  10   3   5      212.52      235.92     29.42 o
  11   3   5      104.29      100.15     17.62 o
  12   3   5        1.73       -7.64     10.00 o
  13   3   5        9.66       -2.06     16.48 o
  14   3   5       43.89        6.81     13.87 o
  15   3   5        1.37      -70.59     47.06 o
  16   3   5        0.00       39.96     33.75 o
 -16   4   5      452.58      413.46     89.08 o
 -15   4   5        0.06       -0.09     18.54 o
 -14   4   5        2.94      -17.59     25.98 o
 -13   4   5       58.99       57.01     20.99 o
 -12   4   5       23.52       24.08     11.45 o
 -11   4   5       49.37       43.78     13.08 o
 -10   4   5        0.39        4.36      9.78 o
  -9   4   5       31.19       41.06     11.69 o
  -8   4   5     1865.05     2014.08     96.08 o
  -7   4   5        0.04        3.93      5.58 o
  -6   4   5        5.78        4.04      4.03 o
  -5   4   5      101.93      120.00     24.55 o
  -4   4   5        0.44       -6.02      7.76 o
  -3   4   5     1228.01     1343.91     63.54 o
  -2   4   5        2.80        3.53      7.86 o
  -1   4   5      279.69      273.18     27.74 o
   0   4   5      549.29      496.44     27.68 o
   1   4   5       13.05       20.08      8.33 o
   2   4   5      169.83      154.77     21.75 o
   3   4   5        9.97        7.47      5.74 o
   4   4   5      232.42      207.39     21.69 o
   5   4   5      593.86      678.00     40.27 o
   6   4   5      150.67      147.60     21.91 o
   7   4   5        6.13       18.13     10.97 o
   8   4   5      148.03      193.20     33.06 o
   9   4   5       26.36       28.78     14.81 o
  10   4   5      203.67      289.74     43.35 o
  11   4   5        0.80      -20.18     16.42 o
  12   4   5      399.96      495.73     59.13 o
  13   4   5       21.11       18.84     27.50 o
  14   4   5       58.23       85.57     27.69 o
  15   4   5        3.61       11.79     24.29 o
 -14   5   5      223.16      267.00     75.53 o
 -13   5   5       13.19       12.89     19.16 o
 -12   5   5        0.05       -1.21     14.87 o
 -11   5   5      318.84      321.31     32.87 o
 -10   5   5        4.40       -7.87     11.08 o
  -9   5   5       96.13       88.03     18.22 o
  -8   5   5      479.75      454.00     37.28 o
  -7   5   5       51.45       37.84      5.59 o
  -6   5   5        0.23       -6.26     14.08 o
  -5   5   5       13.70       19.92     14.46 o
  -4   5   5      197.18      169.20     39.12 o
  -3   5   5      958.96      976.66     72.99 o
  -2   5   5        7.51       21.74     10.99 o
  -1   5   5       48.34       50.40     17.83 o
   0   5   5        7.08       12.43      6.99 o
   1   5   5       19.68       17.27      7.71 o
   2   5   5      599.98      569.84     44.51 o
   3   5   5        5.18        8.00      8.17 o
   4   5   5      154.96      154.02     35.02 o
   5   5   5      166.53      191.25     30.97 o
   6   5   5       37.47       64.92     21.00 o
   7   5   5       94.08      111.17     25.75 o
   8   5   5      156.47      183.33     34.11 o
   9   5   5        1.99        4.47     11.89 o
  10   5   5      124.89       92.54     25.28 o
  11   5   5      296.42      352.85     64.96 o
  12   5   5        3.06       10.16     39.26 o
  13   5   5        2.48       13.06     15.22 o
  14   5   5       14.83       11.06     23.88 o
 -13   6   5        6.53        2.82     23.22 o
 -12   6   5       26.23       62.82     27.86 o
 -11   6   5        2.23       40.88     20.97 o
 -10   6   5        5.70       24.57     25.31 o
  -9   6   5       49.36       58.30     23.01 o
  -8   6   5        1.26       -2.38     11.57 o
  -7   6   5      395.72      460.98     58.47 o
  -6   6   5       42.25       25.37     19.29 o
  -5   6   5        4.00      -17.99     20.73 o
  -4   6   5      863.73      878.45     76.74 o
  -3   6   5       49.03       43.56     17.98 o
  -2   6   5      439.89      401.06     50.60 o
  -1   6   5       27.28        6.88     12.74 o
   0   6   5      277.13      309.90     32.19 o
   1   6   5       34.42       28.09     10.98 o
   2   6   5        8.34       13.75     16.93 o
   3   6   5      129.52      133.35     24.78 o
   4   6   5       47.94       19.70     13.86 o
   5   6   5       43.74       59.78     21.27 o
   6   6   5        1.22        2.84     20.24 o
   7   6   5       18.47       25.89     16.97 o
   8   6   5       28.13       30.48     23.80 o
   9   6   5       22.53       23.41     14.87 o
  10   6   5       32.57       16.50     16.60 o
  11   6   5       55.98       62.07     25.53 o
  12   6   5       61.92       52.01     23.88 o
  13   6   5       10.84       20.65     38.25 o
 -12   7   5        0.64      -63.79     42.52 o
 -11   7   5        0.08      -58.87     39.25 o
 -10   7   5       39.71       55.86     29.76 o
  -9   7   5       24.15       62.98     27.30 o
  -8   7   5      130.78      122.79     34.85 o
  -7   7   5      127.40      121.54     33.17 o
  -6   7   5      145.56      117.23     34.03 o
  -5   7   5      185.60      249.54     46.12 o
  -4   7   5      109.31      155.25     48.13 o
  -3   7   5      202.05      195.59     38.66 o
  -2   7   5      365.98      393.90     53.84 o
  -1   7   5        7.27       39.48     27.70 o
   0   7   5       28.93       26.71     32.03 o
   1   7   5       26.72        0.68      8.79 o
   2   7   5        0.01       -2.59     16.93 o
   3   7   5       48.07       54.94     25.97 o
   4   7   5       68.23       60.44     20.27 o
   5   7   5       42.12       11.17     41.59 o
   6   7   5      231.67      283.16     44.43 o
   7   7   5        5.54       -7.51     35.67 o
   8   7   5      176.55      205.31     40.26 o
   9   7   5      164.89      134.61     38.31 o
  10   7   5        6.85       14.08     15.27 o
  11   7   5        0.02      -15.22     79.23 o
  -9   8   5       13.31        3.05     18.63 o
  -8   8   5       11.48      -12.30     32.90 o
  -7   8   5       10.77       -1.87     21.14 o
  -6   8   5       30.43       67.48     27.87 o
  -5   8   5     1288.68     1222.96    106.18 o
  -4   8   5      324.84      343.62     64.44 o
  -3   8   5     1263.69     1219.38    101.85 o
  -2   8   5        6.51       34.22     38.80 o
  -1   8   5      109.85      125.43     48.19 o
   0   8   5        3.93      -34.45     31.23 o
   1   8   5       26.13       11.16     23.77 o
   2   8   5       12.46       22.58     29.25 o
   3   8   5      135.37      126.64     45.06 o
   4   8   5        6.52       -1.72     35.05 o
   5   8   5       88.69       11.34     24.46 o
   6   8   5       77.23       75.25     43.30 o
   7   8   5       88.17      113.17     49.86 o
   8   8   5      252.74      342.31     81.62 o
  -4   9   5      109.86       99.82     29.96 o
  -3   9   5       80.15      109.18     54.36 o
 -18   0   6      166.28      249.89     71.63 o
 -17   0   6       97.53       79.03     43.21 o
 -16   0   6      151.63      161.10     47.81 o
 -15   0   6        7.45       32.80     23.95 o
 -14   0   6      336.49      248.55     57.91 o
 -13   0   6       42.40       32.42     23.72 o
 -12   0   6        0.08        8.07     14.91 o
 -11   0   6        1.72       -0.95     18.33 o
 -10   0   6     1348.45     1253.43     85.47 o
  -9   0   6        0.90       -2.66      5.95 o
  -8   0   6        6.24        4.23      6.22 o
  -7   0   6      949.96      948.79     34.99 o
  -6   0   6     2343.26     2342.70     54.18 o
  -5   0   6     1542.91     1567.15     43.48 o
  -4   0   6      567.46      689.68     28.76 o
  -3   0   6     5238.46     5444.58     79.29 o
  -2   0   6    18172.42    19107.24    268.52 o
  -1   0   6     2418.80     2473.92     75.96 o
   0   0   6        1.74      106.62     26.27 o
   1   0   6      153.67      176.86     29.86 o
   2   0   6      153.27      150.66     28.83 o
   3   0   6     2807.68     1788.77   1520.87 o
   4   0   6     5235.29     2164.95   2886.76 o
   5   0   6       64.14       57.04     24.39 o
   6   0   6     1379.37     1514.62     69.39 o
   7   0   6     1502.35     1524.28    100.64 o
   8   0   6     1264.95     1327.12     97.11 o
   9   0   6      233.49      191.23     39.16 o
  10   0   6      273.88      277.71     47.31 o
  11   0   6     1300.63     1166.81    100.38 o
  12   0   6        0.54       28.26     24.12 o
  13   0   6      239.72      198.49     52.15 o
  14   0   6       73.54      104.54     41.05 o
  15   0   6      276.80      413.16     81.92 o
  16   0   6        7.63        9.80     29.36 o
 -18   1   6        0.73      -23.90     18.90 o
 -17   1   6       11.96       -0.10     13.22 o
 -16   1   6       35.89       40.40     19.41 o
 -15   1   6      155.23      144.12     32.80 o
 -14   1   6      721.28      704.94     67.60 o
 -13   1   6      636.41      703.11     64.27 o
 -12   1   6      231.21      211.69     54.14 o
 -11   1   6       45.61       47.51     10.93 o
 -10   1   6     1506.67     1425.90     44.10 o
  -9   1   6     2278.68     2304.20     42.54 o
  -8   1   6      228.56      214.78     13.06 o
  -7   1   6      710.86      740.44     23.83 o
  -6   1   6      160.70      179.36     11.64 o
  -5   1   6       86.99       95.97      8.56 o
  -4   1   6      238.48      258.59     12.63 o
  -3   1   6     1522.97     1563.11     30.02 o
  -2   1   6     1185.59     1216.21     29.05 o
  -1   1   6      141.58      109.68      9.99 o
   0   1   6     1438.79     1432.92     50.41 o
   1   1   6     2457.97     2473.43     66.70 o
   2   1   6      678.49      603.84     41.04 o
   3   1   6     2475.09     2480.71     84.10 o
   4   1   6      500.96      631.60     35.12 o
   5   1   6      176.92      135.57     17.51 o
   6   1   6     1196.59     1187.43     63.09 o
   7   1   6       48.60       21.41     10.29 o
   8   1   6      184.47      181.73     27.29 o
   9   1   6       19.38       32.32     14.01 o
  10   1   6      329.65      350.22     39.24 o
  11   1   6      920.45      922.15     54.11 o
  12   1   6       47.77       43.39     11.93 o
  13   1   6      144.94      182.01     51.50 o
  14   1   6      206.77      231.26     38.19 o
  15   1   6      493.60      608.20     70.46 o
  16   1   6      144.27      145.17     36.32 o
 -18   2   6      361.76      303.70     72.25 o
 -17   2   6      265.87      239.36     45.08 o
 -16   2   6      336.86      403.46     56.78 o
 -15   2   6       80.28       80.79     26.17 o
 -14   2   6      524.81      601.92     62.54 o
 -13   2   6       58.44       28.51     18.26 o
 -12   2   6       39.31       22.80      8.72 o
 -11   2   6       12.96        5.43      5.49 o
 -10   2   6        2.73        5.71      6.63 o
  -9   2   6     3013.15     3248.14     70.02 o
  -8   2   6      519.67      541.27     24.36 o
  -7   2   6      245.26      225.86     15.52 o
  -6   2   6      651.91      594.12     24.05 o
  -5   2   6     2260.24     2311.85     38.57 o
  -4   2   6       89.55       62.18      6.16 o
  -3   2   6     1486.06     1372.65     40.12 o
  -2   2   6      388.31      308.50     16.24 o
  -1   2   6     1152.40     1272.89     34.47 o
   0   2   6        3.23       30.66     13.14 o
   1   2   6     1141.20     1186.32     61.96 o
   2   2   6      585.54      628.57     60.10 o
   3   2   6      143.20      158.18     36.64 o
   4   2   6      255.68      243.12     30.34 o
   5   2   6      139.66      181.56     27.01 o
   6   2   6      944.45     1068.39     64.45 o
   7   2   6      594.03      577.99     39.41 o
   8   2   6      442.98      395.00     34.09 o
   9   2   6      140.32      108.04     16.70 o
  10   2   6     2299.32     2456.26     96.89 o
  11   2   6      352.26      374.53     34.61 o
  12   2   6      390.72      432.39     49.63 o
  13   2   6       61.91       80.83     24.25 o
  14   2   6       24.79       14.10     19.65 o
  15   2   6        3.68      -12.56     20.30 o
  16   2   6        1.96       -4.95     14.57 o
 -17   3   6        8.78       41.96     32.33 o
 -16   3   6       94.29       86.18     24.24 o
 -15   3   6      113.02      143.05     33.43 o
 -14   3   6       29.94       29.92     26.56 o
 -13   3   6       66.61      105.13     26.42 o
 -12   3   6      488.89      512.23     33.35 o
 -11   3   6      832.81      904.20     40.32 o
 -10   3   6     1287.08     1406.31     57.03 o
  -9   3   6      100.35      141.43     17.02 o
  -8   3   6      174.89      164.85     16.77 o
  -7   3   6      881.03      876.19     36.03 o
  -6   3   6      313.61      290.59     20.47 o
  -5   3   6       11.53        9.61      8.63 o
  -4   3   6      709.60      779.95     39.67 o
  -3   3   6      231.70      323.59     25.76 o
  -2   3   6      992.35     1013.19     44.67 o
  -1   3   6     1316.60     1385.52     57.64 o
   0   3   6     1833.29     1949.67     70.10 o
   1   3   6      261.79      283.05     22.53 o
   2   3   6      270.80      224.97     21.73 o
   3   3   6     3141.07     3358.73     87.80 o
   4   3   6     1598.87     1626.64     51.09 o
   5   3   6      853.83      885.47     42.89 o
   6   3   6      330.03      299.76     25.89 o
   7   3   6       27.90       45.14     12.19 o
   8   3   6      155.03      148.61     22.19 o
   9   3   6      293.13      310.73     39.83 o
  10   3   6      132.15      131.48     27.78 o
  11   3   6      783.83      865.78     71.60 o
  12   3   6       37.62       32.93     16.91 o
  13   3   6       40.78       62.72     22.96 o
  14   3   6      373.33      381.78     50.92 o
  15   3   6      206.95      155.86     52.80 o
  16   3   6       31.10       -7.25     20.41 o
 -15   4   6       30.06       48.12     32.84 o
 -14   4   6      173.86      174.00     54.75 o
 -13   4   6        2.37       -4.03     12.67 o
 -12   4   6       98.95       95.86     19.34 o
 -11   4   6       13.70       20.81     11.20 o
 -10   4   6       61.01       64.96     12.73 o
  -9   4   6     1153.85     1071.32     55.46 o
  -8   4   6       14.07        3.80      9.65 o
  -7   4   6     1150.17     1196.46     77.50 o
  -6   4   6     1325.33     1438.29     83.79 o
  -5   4   6      722.92      754.37     63.08 o
  -4   4   6      244.06      224.52     32.95 o
  -3   4   6      929.83      947.21     65.65 o
  -2   4   6      146.31      121.95     20.13 o
  -1   4   6      174.00      186.54     19.33 o
   0   4   6      176.69      190.00     22.68 o
   1   4   6      288.89      269.68     19.74 o
   2   4   6       33.39       44.80     11.40 o
   3   4   6      220.56      216.66     27.60 o
   4   4   6      407.83      402.37     39.53 o
   5   4   6       31.01       20.09     11.86 o
   6   4   6      181.54      188.62     31.01 o
   7   4   6      827.40      887.02     67.46 o
   8   4   6     1169.20     1346.84     86.60 o
   9   4   6        0.57      -20.05     24.87 o
  10   4   6     1102.70     1264.95     90.44 o
  11   4   6      841.78     1047.53     84.02 o
  12   4   6      183.51      274.45     44.69 o
  13   4   6       56.32       72.33     23.22 o
  14   4   6        2.94      -13.58     17.47 o
  15   4   6        6.67       64.82     40.14 o
 -14   5   6       65.53       39.47     32.59 o
 -13   5   6      475.79      647.37    108.36 o
 -12   5   6      340.60      383.98     80.67 o
 -11   5   6      104.21       63.34     22.02 o
 -10   5   6      998.85     1085.81     85.69 o
  -9   5   6        7.66        9.40     12.12 o
  -8   5   6       28.81       53.02     19.33 o
  -7   5   6      736.85      897.97     74.68 o
  -6   5   6      184.28      165.01     55.80 o
  -5   5   6      362.42      386.56     47.87 o
  -4   5   6      250.42      279.78     41.33 o
  -3   5   6      182.46      183.83     32.35 o
  -2   5   6      279.59      275.55     39.27 o
  -1   5   6      525.54      533.72     53.61 o
   0   5   6      760.56      669.95     50.16 o
   1   5   6      904.17      928.49     50.75 o
   2   5   6      661.86      655.68     47.01 o
   3   5   6      259.93      299.98     34.25 o
   4   5   6     1079.87     1199.98     71.72 o
   5   5   6      924.25     1011.17     69.54 o
   6   5   6      174.85      182.69     31.14 o
   7   5   6       11.39       -0.19     10.27 o
   8   5   6        3.70       16.59     14.14 o
   9   5   6       44.07       15.14     19.86 o
  10   5   6      117.40      144.88     36.97 o
  11   5   6      247.71      261.39     46.54 o
  12   5   6      100.54      101.68     45.48 o
  13   5   6      158.33      197.34     46.36 o
  14   5   6      250.44      231.20     46.39 o
 -13   6   6        2.45       -0.98     16.63 o
 -12   6   6        0.12      -15.84     25.75 o
 -11   6   6       16.99       12.01     27.98 o
 -10   6   6       15.94       21.86     21.16 o
  -9   6   6       96.94      128.39     33.56 o
  -8   6   6       12.36       77.15     26.54 o
  -7   6   6      291.88      313.11     49.24 o
  -6   6   6       88.01      212.82     41.18 o
  -5   6   6      237.92      240.75     46.99 o
  -4   6   6     2177.96     2271.05    124.58 o
  -3   6   6     2881.10     3177.50    146.52 o
  -2   6   6       45.40       39.23     20.04 o
  -1   6   6      337.66      384.87     50.98 o
   0   6   6       52.43       67.29     14.68 o
   1   6   6       22.19       10.07     30.34 o
   2   6   6        2.24        4.43      8.59 o
   3   6   6        0.02        9.08     10.01 o
   4   6   6     1134.62     1161.91     75.16 o
   5   6   6      372.96      333.42     41.89 o
   6   6   6      354.85      335.22     45.13 o
   7   6   6     1549.38     1760.25    105.18 o
   8   6   6      471.12      465.21     57.40 o
   9   6   6      229.56      184.32     37.19 o
  10   6   6      119.14      131.93     33.72 o
  11   6   6      230.48      187.82     39.25 o
  12   6   6        3.50       45.77     53.66 o
 -11   7   6       23.49      170.54     62.13 o
 -10   7   6      754.96      827.59     89.68 o
  -9   7   6      516.58      578.79     72.98 o
  -8   7   6      259.41      299.67     52.17 o
  -7   7   6      307.38      313.79     50.96 o
  -6   7   6       70.82      136.17     40.85 o
  -5   7   6      263.91      261.42     47.38 o
  -4   7   6      153.44      126.64     32.81 o
  -3   7   6       81.48      120.86     31.19 o
  -2   7   6      185.30      206.99     40.09 o
  -1   7   6      406.83      524.11     92.33 o
   0   7   6      221.14      314.96     74.27 o
   1   7   6      371.33      542.83     94.51 o
   2   7   6      564.50      592.12     97.99 o
   3   7   6      405.38      431.10     46.96 o
   4   7   6      216.38      235.51     43.75 o
   5   7   6      104.38       95.36     23.89 o
   6   7   6        0.36        6.46     16.30 o
   7   7   6       90.63      118.91     35.86 o
   8   7   6      167.58      145.65     75.89 o
   9   7   6       92.11       61.65     24.39 o
  10   7   6      467.36      409.37     56.75 o
  -8   8   6      352.36      385.58     63.55 o
  -7   8   6      394.95      458.60     67.86 o
  -6   8   6      434.77      417.43     63.71 o
  -5   8   6       37.88       45.18     25.57 o
  -4   8   6       36.54       28.57     30.31 o
  -3   8   6      302.88      356.63     57.01 o
  -2   8   6       16.98       -2.49     28.77 o
  -1   8   6       88.39      120.62     47.86 o
   0   8   6       25.12       22.59     22.33 o
   1   8   6       17.16       30.69     25.99 o
   2   8   6       13.35       32.18     34.38 o
   3   8   6       20.17        8.04     19.95 o
   4   8   6      185.95      228.57     75.35 o
   5   8   6        9.50      100.38     47.69 o
   6   8   6       20.02       69.06     45.87 o
   7   8   6       76.08      123.30     55.67 o
 -18   1   7        0.75       43.41     28.03 o
 -17   1   7       73.52       73.81     26.72 o
 -16   1   7       27.81        6.78     29.42 o
 -15   1   7       62.10       15.40     30.26 o
 -14   1   7      290.08      348.73     48.57 o
 -13   1   7        4.42       -3.15     13.95 o
 -12   1   7      165.11      135.54     17.90 o
 -11   1   7      101.66       79.25     11.88 o
 -10   1   7       58.24       59.91      8.39 o
  -9   1   7      715.84      701.25     25.45 o
  -8   1   7       18.06       51.89      8.13 o
  -7   1   7        0.24        6.98      3.97 o
  -6   1   7       93.65       86.00      8.94 o
  -5   1   7       32.95       25.37      5.17 o
  -4   1   7      192.96      190.91     11.85 o
  -3   1   7       82.85       85.16      8.77 o
  -2   1   7       55.64       55.48      7.19 o
  -1   1   7      502.55      602.66     26.02 o
   0   1   7      137.07      128.18     13.74 o
   1   1   7       18.92       16.91      6.94 o
   2   1   7       54.72       65.20     16.13 o
   3   1   7      360.56      402.78     36.72 o
   4   1   7      175.16      187.49     26.39 o
   5   1   7       13.00        6.09      9.80 o
   6   1   7       50.53       40.57     14.34 o
   7   1   7       41.10       65.08     18.37 o
   8   1   7        1.87       13.58     13.34 o
   9   1   7        8.91       16.88     10.33 o
  10   1   7       70.12       55.81     13.24 o
  11   1   7        0.49       -3.03      9.41 o
  12   1   7      132.58      109.01     23.46 o
  13   1   7        9.75       11.57     18.38 o
  14   1   7        0.03        1.25     23.73 o
  15   1   7        2.14       34.80     29.06 o
  16   1   7        0.18       33.10     20.41 o
 -17   2   7        2.27        9.63     14.84 o
 -16   2   7       15.92       15.16     24.89 o
 -15   2   7       27.49      -22.65     15.81 o
 -14   2   7        3.36        9.59     15.14 o
 -13   2   7       17.22       16.99     15.01 o
 -12   2   7       27.31       26.82     10.91 o
 -11   2   7       18.54       16.48      7.97 o
 -10   2   7     1186.99     1265.97     63.02 o
  -9   2   7      248.84      275.49     20.09 o
  -8   2   7        0.99       47.56      9.67 o
  -7   2   7       94.56      105.80     11.86 o
  -6   2   7        1.24        4.27      4.57 o
  -5   2   7       84.82       76.43      7.45 o
  -4   2   7       76.98       83.41      9.03 o
  -3   2   7      897.38      941.34     28.82 o
  -2   2   7     1253.83     1369.01     35.25 o
  -1   2   7        0.26       24.46      6.61 o
   0   2   7      249.54      283.48     31.92 o
   1   2   7       28.86       45.32     16.38 o
   2   2   7        1.06       10.73     11.17 o
   3   2   7     1138.62     1213.24     68.21 o
   4   2   7       21.80       20.39     15.14 o
   5   2   7      101.63      103.24     17.81 o
   6   2   7       72.14       64.06     16.61 o
   7   2   7        1.13       19.08     11.36 o
   8   2   7       18.14       25.92     10.91 o
   9   2   7      194.23      180.74     24.76 o
  10   2   7      985.83      927.27     69.45 o
  11   2   7      688.58      782.43     65.90 o
  12   2   7        6.81        9.67     14.60 o
  13   2   7       12.83       33.66     30.45 o
  14   2   7       24.75       -4.90     13.47 o
  15   2   7       62.27       61.85     35.79 o
  16   2   7       19.85       49.66     34.97 o
 -16   3   7        7.83       -2.79     15.53 o
 -15   3   7        6.99       24.21     26.18 o
 -14   3   7        0.00       29.69     18.29 o
 -13   3   7       41.47       16.64     12.80 o
 -12   3   7       14.61       39.40     11.78 o
 -11   3   7        2.47        0.15      6.91 o
 -10   3   7        1.03        8.49      6.44 o
  -9   3   7      834.05      861.41     51.49 o
  -8   3   7       10.37       14.59     10.25 o
  -7   3   7       72.33       72.56     10.32 o
  -6   3   7       30.21       26.04      7.47 o
  -5   3   7      176.44      165.98     17.77 o
  -4   3   7      385.70      401.82     26.75 o
  -3   3   7        3.69       -5.11      7.70 o
  -2   3   7       15.53       14.87      7.60 o
  -1   3   7      384.75      313.84     27.25 o
   0   3   7       60.69       60.97      9.43 o
   1   3   7        0.27       -0.78      6.16 o
   2   3   7      181.52      186.88     20.61 o
   3   3   7      286.56      279.21     23.01 o
   4   3   7      949.32      982.41     44.80 o
   5   3   7       43.94       55.89     13.61 o
   6   3   7      262.16      271.72     35.50 o
   7   3   7        2.49        9.63     11.86 o
   8   3   7       65.94       61.08     20.89 o
   9   3   7      135.18      137.91     29.71 o
  10   3   7      479.33      590.17     59.04 o
  11   3   7       75.78       17.06     22.63 o
  12   3   7        3.51        3.89     14.68 o
  13   3   7       55.07       40.52     20.59 o
  14   3   7       22.92       10.26     21.46 o
  15   3   7        0.25      -37.80     29.64 o
 -15   4   7       62.27      130.47     52.30 o
 -14   4   7       40.23       63.91     43.73 o
 -13   4   7        0.62       18.87     23.53 o
 -12   4   7        4.13       -7.68     17.91 o
 -11   4   7      142.15      144.49     22.07 o
 -10   4   7       52.61       46.15     14.39 o
  -9   4   7      185.28      147.57     17.61 o
  -8   4   7        4.76       17.65     10.84 o
  -7   4   7        6.89        6.29     11.72 o
  -6   4   7      345.25      415.16     46.42 o
  -5   4   7      108.18       77.25     31.45 o
  -4   4   7      643.75      665.26     48.68 o
  -3   4   7      303.68      347.20     34.94 o
  -2   4   7      368.10      359.74     41.53 o
  -1   4   7      230.75      230.77     34.19 o
   0   4   7      113.32      114.07     21.08 o
   1   4   7        9.51        2.60      5.94 o
   2   4   7        1.24       -2.32      5.56 o
   3   4   7       18.82       18.99      9.85 o
   4   4   7      550.56      626.31     50.04 o
   5   4   7       19.59        9.71      8.28 o
   6   4   7      400.69      422.76     48.35 o
   7   4   7      170.15      149.95     29.05 o
   8   4   7        0.70        0.16     10.62 o
   9   4   7     1062.19     1335.16     90.58 o
  10   4   7        0.30        3.41     13.34 o
  11   4   7        7.97      -12.39     18.21 o
  12   4   7       35.58       -0.05     16.32 o
  13   4   7        0.01      -32.41     26.97 o
  14   4   7        5.24      -12.65     15.70 o
  15   4   7        0.15       17.37     24.60 o
 -14   5   7       20.88       -2.74     19.99 o
 -13   5   7        0.27        0.98     15.23 o
 -12   5   7       38.55       29.59     28.08 o
 -11   5   7      111.02       97.41     38.68 o
 -10   5   7      327.47      353.96     49.80 o
  -9   5   7      232.74      253.08     43.40 o
  -8   5   7      235.78      239.83     40.00 o
  -7   5   7       34.94       46.77     19.43 o
  -6   5   7       71.51      100.18     26.73 o
  -5   5   7        2.60       -1.13     12.66 o
  -4   5   7      630.42      737.24     65.88 o
  -3   5   7      245.35      222.87     36.85 o
  -2   5   7       16.96       16.30     12.55 o
  -1   5   7       22.19       17.78     13.01 o
   0   5   7       37.26       21.24     12.26 o
   1   5   7       95.95       87.48     15.57 o
   2   5   7        3.38      -23.20     16.02 o
   3   5   7        1.30       -3.12      8.55 o
   4   5   7      588.11      682.15     54.77 o
   5   5   7      153.24      159.81     28.43 o
   6   5   7       26.27       12.56     11.28 o
   7   5   7      416.77      479.14     53.28 o
   8   5   7        1.28       44.23     35.96 o
   9   5   7      924.66     1040.10     84.92 o
  10   5   7        8.12       19.64     46.52 o
  11   5   7        3.20        3.12     23.24 o
  12   5   7       22.53       28.63     31.54 o
  13   5   7        0.78      -30.44     20.35 o
 -12   6   7        9.06       15.33     22.98 o
 -11   6   7       35.05       62.22     37.19 o
 -10   6   7       11.00       26.38     25.07 o
  -9   6   7       67.48       49.48     21.13 o
  -8   6   7        6.95        5.56     13.35 o
  -7   6   7      119.81      130.50     32.77 o
  -6   6   7        1.57       -3.27     49.97 o
  -5   6   7      200.40      240.05     51.87 o
  -4   6   7      205.16      186.16     36.14 o
  -3   6   7      192.29      194.60     37.67 o
  -2   6   7       53.34       65.68     26.45 o
  -1   6   7       19.62       59.68     37.22 o
   0   6   7        0.05       -4.89     16.31 o
   1   6   7        5.16       14.03     37.83 o
   2   6   7       15.19       15.24     21.10 o
   3   6   7        0.00       20.54     12.32 o
   4   6   7       10.89        2.82      9.82 o
   5   6   7      218.09      275.41     38.71 o
   6   6   7       25.99       18.35     14.66 o
   7   6   7      261.69      293.84     49.32 o
   8   6   7       49.73       44.95     19.85 o
   9   6   7       70.97      102.09     56.54 o
  10   6   7       51.81       21.69     35.15 o
  11   6   7       46.03      -12.35     17.10 o
  12   6   7       17.52       47.32     48.86 o
 -10   7   7        1.35        3.14     19.05 o
  -9   7   7       73.37       69.80     30.24 o
  -8   7   7       20.72      -33.56     22.38 o
  -7   7   7       38.15       79.76     28.27 o
  -6   7   7      146.69      135.84     38.74 o
  -5   7   7       41.86       45.42     31.87 o
  -4   7   7        0.40        0.47     23.97 o
  -3   7   7        0.02        8.29     15.88 o
  -2   7   7        0.63       43.42     37.11 o
  -1   7   7        3.32       -9.11     20.04 o
   0   7   7      110.69      134.90     49.89 o
   1   7   7       97.35      156.60     56.99 o
   2   7   7       45.96       55.97     36.22 o
   3   7   7      140.62      192.24     57.30 o
   4   7   7      420.57      452.98     88.63 o
   5   7   7        0.19       12.79     18.02 o
   6   7   7       42.79       72.38     39.82 o
   7   7   7       29.61       78.69     27.75 o
   8   7   7        8.11       11.29     21.24 o
   9   7   7       20.18       12.66     14.30 o
  10   7   7       11.19      -28.01     77.40 o
  -8   8   7        7.00       21.08     31.40 o
  -7   8   7        0.88      -32.85     24.06 o
  -6   8   7       73.84       58.78     27.59 o
  -5   8   7        2.44       -4.29     41.27 o
  -4   8   7      803.77      714.55     82.89 o
  -3   8   7        3.06       47.80     42.75 o
  -2   8   7      253.01      288.73     74.36 o
  -1   8   7       19.98       65.08     34.55 o
   0   8   7       16.39       28.31     39.30 o
   1   8   7       17.11       84.31     43.92 o
   2   8   7       41.08       71.08     47.19 o
   3   8   7       24.22       41.53     34.90 o
   4   8   7      172.25      213.38     65.08 o
   5   8   7       64.65       94.26     48.72 o
 -17   0   8      142.01      120.21     47.52 o
 -16   0   8        0.65       18.94     23.65 o
 -15   0   8        1.36      -20.72     23.33 o
 -14   0   8      386.33      334.36     69.23 o
 -13   0   8     1061.30     1107.96    121.19 o
 -12   0   8       97.56       65.01     25.19 o
 -11   0   8     2554.09     2430.81    238.07 o
 -10   0   8     4907.07     4864.68    164.83 o
  -9   0   8        0.11       -2.06      7.40 o
  -8   0   8     1339.93     1311.86     48.20 o
  -7   0   8     1269.56     1341.80     48.44 o
  -6   0   8      377.52      405.74     26.50 o
  -5   0   8       82.66       80.27     12.16 o
  -4   0   8      150.28      191.15     18.64 o
  -3   0   8     4706.07     5313.73    100.35 o
  -2   0   8     1634.97     1641.86     59.20 o
  -1   0   8        4.84       29.46     11.11 o
   0   0   8       54.58       98.67     19.55 o
   1   0   8     1116.82     1120.30     60.14 o
   2   0   8     1153.10     1080.23     85.35 o
   3   0   8       30.65       12.58     17.60 o
   4   0   8       27.00       28.97     19.63 o
   5   0   8      100.94       89.69     28.28 o
   6   0   8       33.95        9.74     14.32 o
   7   0   8      157.84      138.69     26.39 o
   8   0   8       18.51       24.50     13.24 o
   9   0   8      262.12      277.54     54.35 o
  10   0   8      532.57      455.71     69.94 o
  11   0   8        0.02        1.55     16.93 o
  12   0   8      114.17      132.62     46.24 o
  13   0   8      151.96      140.91     47.78 o
  14   0   8       54.68       67.97     26.19 o
  15   0   8      289.34      344.54     74.38 o
 -17   1   8      430.37      442.83     63.93 o
 -16   1   8       97.27       60.60     24.92 o
 -15   1   8       89.59       67.80     22.72 o
 -14   1   8       17.66        6.03     12.31 o
 -13   1   8      266.07      301.02     43.74 o
 -12   1   8       30.90       29.12     13.88 o
 -11   1   8      862.24      813.23     34.81 o
 -10   1   8     2055.75     2067.83     58.12 o
  -9   1   8      601.87      606.90     26.85 o
  -8   1   8       37.00       34.83      6.57 o
  -7   1   8       89.55       91.33      9.95 o
  -6   1   8     1777.08     1848.07     42.02 o
  -5   1   8     1039.51      999.11     28.84 o
  -4   1   8      941.32      974.29     28.07 o
  -3   1   8     1180.99     1159.13     33.04 o
  -2   1   8     2259.75     2204.09     45.45 o
  -1   1   8     1254.85     1360.54     45.13 o
   0   1   8        8.09       39.15      8.87 o
   1   1   8      131.22      114.55     17.10 o
   2   1   8      114.91      108.89     17.14 o
   3   1   8       16.84       17.89     11.28 o
   4   1   8      535.77      559.62     37.94 o
   5   1   8      174.71      160.42     19.12 o
   6   1   8     1204.20     1170.73     50.06 o
   7   1   8      699.49      620.77     43.42 o
   8   1   8       13.42        7.66     21.83 o
   9   1   8      224.47      210.94     34.89 o
  10   1   8      528.04      571.64     57.17 o
  11   1   8       13.20       23.73     16.14 o
  12   1   8       77.72      105.44     34.59 o
  13   1   8      341.34      417.06     59.53 o
  14   1   8        1.86       14.03     17.72 o
  15   1   8        9.81       71.04     36.76 o
 -17   2   8      286.85      390.77     85.02 o
 -16   2   8        8.00      -33.53     22.35 o
 -15   2   8       27.30       19.28     38.72 o
 -14   2   8      388.12      389.83     51.14 o
 -13   2   8      578.48      776.69     70.06 o
 -12   2   8        0.11       -8.06      8.57 o
 -11   2   8      173.95      166.37     19.23 o
 -10   2   8      808.47      838.20     36.44 o
  -9   2   8       68.97       59.30     15.41 o
  -8   2   8     1127.47     1121.00     35.59 o
  -7   2   8        1.67        6.48      4.89 o
  -6   2   8       10.49        8.93      4.09 o
  -5   2   8       19.32       19.03      4.95 o
  -4   2   8     2362.31     2609.39     51.92 o
  -3   2   8        0.41       -3.93      5.20 o
  -2   2   8      337.36      334.44     19.22 o
  -1   2   8     1185.58     1231.23     40.58 o
   0   2   8      461.97      468.72     35.70 o
   1   2   8      690.23      625.04     41.85 o
   2   2   8     2328.81     2260.58     79.53 o
   3   2   8     1141.82     1014.70     47.09 o
   4   2   8       88.88       65.64     13.71 o
   5   2   8     1523.03     1461.37     65.73 o
   6   2   8     1904.90     1799.04     91.86 o
   7   2   8      120.83      114.15     25.03 o
   8   2   8      288.48      334.32     58.17 o
   9   2   8       23.71       69.37     21.88 o
  10   2   8      130.41      115.47     26.89 o
  11   2   8      105.78       90.03     24.37 o
  12   2   8      107.21      174.74     34.85 o
  13   2   8      362.61      463.19     58.63 o
  14   2   8      202.97      237.84     42.37 o
  15   2   8       62.81      117.68     33.64 o
 -16   3   8       79.07      149.01     58.84 o
 -15   3   8      687.55      675.56    110.04 o
 -14   3   8      205.84      246.73     66.02 o
 -13   3   8        3.22      -23.04     15.36 o
 -12   3   8      133.47      132.88     27.26 o
 -11   3   8      287.62      302.54     25.35 o
 -10   3   8       57.30       60.59     12.46 o
  -9   3   8       73.73       52.97     10.10 o
  -8   3   8        7.59       14.65      8.04 o
  -7   3   8      657.31      651.95     30.14 o
  -6   3   8     2802.92     2862.99     82.34 o
  -5   3   8      183.14      158.21     20.16 o
  -4   3   8       12.90        9.27      8.25 o
  -3   3   8      725.30      710.27     40.41 o
  -2   3   8      524.78      465.37     29.74 o
  -1   3   8      338.22      277.92     14.54 o
   0   3   8      190.72      169.90     20.52 o
   1   3   8       56.86       44.35     12.57 o
   2   3   8       90.26      116.13     19.98 o
   3   3   8      629.41      664.62     48.13 o
   4   3   8      407.43      465.12     42.65 o
   5   3   8      493.44      497.05     46.09 o
   6   3   8      381.36      383.87     42.11 o
   7   3   8      146.23      147.70     29.15 o
   8   3   8      192.30      231.21     35.29 o
   9   3   8     1617.84     1838.45    102.00 o
  10   3   8      862.01      888.10     73.64 o
  11   3   8      220.90      281.49     44.28 o
  12   3   8      132.50      113.56     29.55 o
  13   3   8       50.41       64.01     32.78 o
  14   3   8       44.35       60.24     24.17 o
  15   3   8       12.98       -8.20     22.70 o
 -15   4   8        2.82      -22.31     26.41 o
 -14   4   8      234.48      314.28     74.26 o
 -13   4   8      251.85      290.69     71.77 o
 -12   4   8       83.00       79.43     41.24 o
 -11   4   8       96.01      120.65     47.62 o
 -10   4   8      110.85      145.32     30.43 o
  -9   4   8       41.11       16.88     21.13 o
  -8   4   8       66.72       83.02     29.22 o
  -7   4   8       93.49      124.83     32.52 o
  -6   4   8      630.48      661.66     59.50 o
  -5   4   8       21.26       30.24     17.02 o
  -4   4   8      118.47      144.76     28.41 o
  -3   4   8      218.30      167.43     29.68 o
  -2   4   8      106.42       93.63     22.98 o
  -1   4   8      271.56      317.00     56.36 o
   0   4   8      308.29      248.30     26.29 o
   1   4   8      285.55      280.08     28.54 o
   2   4   8     2091.68     2005.34     78.98 o
   3   4   8     2211.34     2126.86    111.19 o
   4   4   8       57.06       34.69     13.63 o
   5   4   8      936.12      962.34     66.58 o
   6   4   8      351.59      378.34     44.26 o
   7   4   8      115.29      123.58     27.51 o
   8   4   8      139.24      180.78     34.14 o
   9   4   8      481.05      478.06     55.88 o
  10   4   8      656.65      657.37     66.94 o
  11   4   8      270.02      279.83     45.91 o
  12   4   8       43.31        2.27     17.92 o
  13   4   8       76.98       64.28     19.70 o
  14   4   8      195.77      207.96     41.42 o
 -13   5   8       73.13      104.26     48.90 o
 -12   5   8       20.70       18.30     40.01 o
 -11   5   8        9.04        9.52     15.26 o
 -10   5   8       78.83       45.22     19.69 o
  -9   5   8       29.17       24.26     15.82 o
  -8   5   8      145.41      153.59     35.03 o
  -7   5   8      417.49      431.59     79.44 o
  -6   5   8      416.20      421.57     52.44 o
  -5   5   8       31.25       53.26     16.73 o
  -4   5   8      391.35      406.60     50.02 o
  -3   5   8      744.52      804.63     69.52 o
  -2   5   8      386.64      415.49     61.48 o
  -1   5   8       67.70       62.15     27.62 o
   0   5   8       59.47       12.79     16.83 o
   1   5   8       97.74       68.44     13.56 o
   2   5   8      526.60      504.49     45.43 o
   3   5   8      996.89      968.24     60.92 o
   4   5   8      819.68      833.93     60.35 o
   5   5   8        9.29       12.60     14.34 o
   6   5   8       97.48       75.89     24.19 o
   7   5   8      897.84      974.10     76.69 o
   8   5   8      349.20      394.31     50.98 o
   9   5   8     1114.24     1265.42     94.64 o
  10   5   8      305.32      349.11     51.93 o
  11   5   8        5.78       14.01     16.00 o
  12   5   8       75.39      120.68     41.08 o
  13   5   8      150.02      155.64     40.30 o
 -11   6   8      297.71      383.09     86.88 o
 -10   6   8      862.26     1031.20     94.31 o
  -9   6   8      695.24      812.25     82.79 o
  -8   6   8      167.48      144.02     37.45 o
  -7   6   8      325.09      407.31     57.19 o
  -6   6   8       62.14       82.35     27.64 o
  -5   6   8      192.02      219.05     43.48 o
  -4   6   8      318.27      367.99     51.70 o
  -3   6   8       76.07       57.80     21.64 o
  -2   6   8      162.68      132.12     30.33 o
  -1   6   8      279.38      300.62     65.21 o
   0   6   8      366.85      479.27     79.95 o
   1   6   8      517.81      506.29     83.99 o
   2   6   8      569.65      470.99     52.64 o
   3   6   8       78.43       63.00     16.74 o
   4   6   8      117.10       97.93     21.93 o
   5   6   8      251.19      223.37     60.72 o
   6   6   8      114.92      119.34     26.28 o
   7   6   8        0.05       -0.30     16.18 o
   8   6   8      165.09      141.15     36.99 o
   9   6   8      280.75      275.34     45.98 o
  10   6   8       95.17       93.29     28.80 o
  11   6   8        0.63      -11.92     14.36 o
  -9   7   8      146.87      114.80     53.31 o
  -8   7   8       79.36       15.69     60.89 o
  -7   7   8      203.61      252.94     72.34 o
  -6   7   8      297.66      309.47     54.07 o
  -5   7   8      490.40      631.20     73.75 o
  -4   7   8      967.11     1028.63     92.54 o
  -3   7   8       67.34      128.36     38.37 o
  -2   7   8      376.43      679.75    108.71 o
  -1   7   8      279.92      399.20     83.48 o
   0   7   8        7.53       33.78     29.18 o
   1   7   8       37.61       36.34     27.70 o
   2   7   8      161.95      222.28     60.80 o
   3   7   8        0.02       -6.84     21.61 o
   4   7   8       39.09       83.55     41.93 o
   5   7   8        0.03       21.06     53.26 o
   6   7   8      449.60      466.39     91.86 o
   7   7   8      504.26      544.54     99.58 o
   8   7   8       88.55       62.16     43.77 o
   9   7   8        1.48       44.53     30.57 o
  -6   8   8       42.13       -7.35     25.56 o
  -5   8   8      363.20      349.64     59.55 o
  -4   8   8       37.98       93.11     34.04 o
  -3   8   8       13.37      -50.58     37.46 o
  -2   8   8        0.14      -30.57     30.83 o
  -1   8   8      179.50      280.22     74.31 o
   0   8   8      137.35      167.06     58.62 o
   1   8   8       70.43      114.44     47.30 o
   2   8   8      175.89      204.54     65.41 o
   3   8   8      286.03      276.89     74.60 o
 -17   1   9        2.41       28.91     26.97 o
 -16   1   9       59.47       31.78     59.00 o
 -15   1   9       99.62      119.33     42.49 o
 -14   1   9       26.32       37.43     19.07 o
 -13   1   9      127.34      122.31     31.36 o
 -12   1   9       75.76       71.95     23.28 o
 -11   1   9        5.66        4.91      7.01 o
 -10   1   9      335.08      358.01     22.10 o
  -9   1   9      184.65      219.07     17.62 o
  -8   1   9       25.64       36.36      8.37 o
  -7   1   9      339.21      354.76     20.01 o
  -6   1   9       50.60       36.27      6.79 o
  -5   1   9      159.45      157.65     12.51 o
  -4   1   9      118.82      133.78     12.55 o
  -3   1   9        0.06       -5.04      4.99 o
  -2   1   9       82.23       78.02     10.97 o
  -1   1   9        1.86        9.28      6.78 o
   0   1   9        0.88        8.19      6.41 o
   1   1   9        7.04        2.14      7.30 o
   2   1   9      225.88      221.99     25.63 o
   3   1   9      626.52      661.39     43.19 o
   4   1   9      828.52      785.61     60.12 o
   5   1   9       38.84       50.67     17.61 o
   6   1   9      392.62      368.48     43.73 o
   7   1   9       70.28       71.78     23.76 o
   8   1   9       49.89       48.54     19.56 o
   9   1   9      214.79      196.83     35.57 o
  10   1   9      111.53       83.67     26.95 o
  11   1   9       41.74       49.87     61.98 o
  12   1   9       49.95       51.94     28.31 o
  13   1   9        4.55       11.63     13.71 o
  14   1   9        3.90       17.92     14.48 o
  15   1   9        2.10      -23.40     25.19 o
 -16   2   9        4.65        6.63     17.48 o
 -15   2   9       17.00       35.55     20.48 o
 -14   2   9       23.34       10.57     18.26 o
 -13   2   9        8.60       32.69     17.19 o
 -12   2   9       43.81       68.06     14.81 o
 -11   2   9      658.06      638.83     40.26 o
 -10   2   9       69.65       63.15     11.94 o
  -9   2   9       12.61       25.49      8.89 o
  -8   2   9      686.72      694.43     29.44 o
  -7   2   9       14.87       13.51     11.26 o
  -6   2   9      451.96      444.11     22.22 o
  -5   2   9       67.25       45.85      9.07 o
  -4   2   9        2.48        9.66      5.36 o
  -3   2   9      406.49      452.82     23.60 o
  -2   2   9       22.51       22.07      6.75 o
  -1   2   9       56.53       63.27     10.61 o
   0   2   9        1.68       -3.46     11.09 o
   1   2   9       12.66       13.10      8.97 o
   2   2   9     1254.41     1222.75     61.58 o
   3   2   9      139.15      127.27     26.87 o
   4   2   9       68.06       76.28     21.65 o
   5   2   9      872.89      813.33     64.12 o
   6   2   9       22.94       11.22     42.15 o
   7   2   9      144.53      128.16     27.89 o
   8   2   9      115.51       82.62     23.31 o
   9   2   9        0.37      -15.68     26.80 o
  10   2   9      486.30      451.37     51.40 o
  11   2   9        3.77       14.70     15.71 o
  12   2   9        4.55       15.34     16.67 o
  13   2   9        0.32        7.72     25.76 o
  14   2   9        1.23       -4.98     12.70 o
 -16   3   9       34.22       44.46     33.74 o
 -15   3   9       21.04      129.04     51.60 o
 -14   3   9        8.65       42.94     31.28 o
 -13   3   9        5.15       13.93     21.11 o
 -12   3   9      110.64      114.63     26.80 o
 -11   3   9       16.69       12.34      9.14 o
 -10   3   9      249.89      242.13     26.64 o
  -9   3   9       28.33       21.71      8.23 o
  -8   3   9      106.67       94.62     13.78 o
  -7   3   9        0.04        0.80     10.26 o
  -6   3   9      128.60      102.40     24.20 o
  -5   3   9       14.60        8.02     10.08 o
  -4   3   9        0.74       -8.63     10.74 o
  -3   3   9       92.49       87.65     22.56 o
  -2   3   9      130.00       82.36     22.95 o
  -1   3   9        5.13        5.58      6.64 o
   0   3   9       16.17       34.88     12.02 o
   1   3   9       44.96       87.32     34.10 o
   2   3   9       77.81       61.79     28.42 o
   3   3   9     1413.89     1489.70    118.47 o
   4   3   9        6.77        6.69     11.01 o
   5   3   9      234.59      197.57     30.98 o
   6   3   9       19.90       47.27     18.83 o
   7   3   9      577.59      627.33     57.82 o
   8   3   9       60.67       54.72     20.40 o
   9   3   9       10.88       14.06     14.42 o
  10   3   9       13.16       30.92     16.67 o
  11   3   9       11.26       -1.41     25.76 o
  12   3   9        0.18       -7.09     26.05 o
  13   3   9       27.05        2.70     39.28 o
  14   3   9       14.84       20.61     42.59 o
 -14   4   9       15.14      -52.18     36.38 o
 -13   4   9        3.56       46.82     34.69 o
 -12   4   9       49.62       78.03     39.40 o
 -11   4   9       66.59       87.12     23.56 o
 -10   4   9      141.52      140.33     31.94 o
  -9   4   9        0.03       -9.90     39.67 o
  -8   4   9       23.40       71.01     23.37 o
  -7   4   9      365.48      449.54     52.30 o
  -6   4   9       36.98       42.88     16.84 o
  -5   4   9     1437.72     1434.11     90.37 o
  -4   4   9      752.04      731.15     72.19 o
  -3   4   9       42.91       24.41     14.10 o
  -2   4   9        7.33       -4.91     14.89 o
  -1   4   9        5.16      -11.92     13.67 o
   0   4   9      164.04      117.96     11.87 o
   1   4   9       57.76       73.03     14.23 o
   2   4   9        1.40        5.21      7.38 o
   3   4   9      284.76      306.68     35.52 o
   4   4   9      185.97      180.49     28.80 o
   5   4   9       73.56       66.02     19.67 o
   6   4   9      125.71      114.91     26.54 o
   7   4   9       73.69       60.93     24.50 o
   8   4   9      242.47      238.52     39.94 o
   9   4   9      269.27      240.95     40.02 o
  10   4   9       12.38       69.81     50.40 o
  11   4   9       11.80       -8.17     31.92 o
  12   4   9       12.26      -12.56     20.25 o
  13   4   9      113.14       77.05     49.92 o
 -13   5   9       94.82       68.25     42.55 o
 -12   5   9        6.57        3.21     17.06 o
 -11   5   9       11.49      -51.17     35.83 o
 -10   5   9       40.38       13.92     53.64 o
  -9   5   9       14.07       16.39     30.64 o
  -8   5   9        5.43       -0.96     19.76 o
  -7   5   9       45.90       28.89     17.00 o
  -6   5   9        2.65        1.72     14.11 o
  -5   5   9      292.44      287.85     45.21 o
  -4   5   9       25.68       10.51     15.67 o
  -3   5   9       19.14       13.75     12.59 o
  -2   5   9       58.98       96.70     36.60 o
  -1   5   9       43.53       40.37     30.65 o
   0   5   9       30.50       44.54     23.27 o
   1   5   9       29.52       27.38      8.60 o
   2   5   9      189.87      153.61     22.93 o
   3   5   9       20.55       19.86     15.98 o
   4   5   9      282.32      325.15     38.60 o
   5   5   9        4.79        9.16     22.46 o
   6   5   9        0.00       19.72     14.00 o
   7   5   9       41.66       52.16     21.68 o
   8   5   9      393.39      385.57     58.25 o
   9   5   9       42.10       47.67     20.21 o
  10   5   9        0.20        5.06     17.29 o
  11   5   9        1.37        6.87     21.90 o
  12   5   9       20.44       22.26     26.41 o
 -11   6   9      145.95      167.83     60.95 o
 -10   6   9      152.36      137.27     38.51 o
  -9   6   9       16.08       71.24     26.72 o
  -8   6   9        2.07       39.39     21.76 o
  -7   6   9       19.58        3.01     14.80 o
  -6   6   9       94.47      102.47     30.87 o
  -5   6   9      215.10      202.56     41.95 o
  -4   6   9      221.63      171.02     37.19 o
  -3   6   9      213.45      238.41     42.35 o
  -2   6   9       26.47       14.57     20.36 o
  -1   6   9        2.04      -12.04     30.69 o
   0   6   9        6.90       22.65     20.81 o
   1   6   9       82.15       67.50     33.32 o
   2   6   9       61.32       46.04     26.31 o
   3   6   9       34.66      -24.82     23.70 o
   4   6   9      203.67      153.14     48.65 o
   5   6   9       91.81      104.27     46.47 o
   6   6   9       13.67       36.78     16.70 o
   7   6   9       28.30       17.61     16.71 o
   8   6   9      485.71      503.61     68.94 o
   9   6   9       65.98       98.93     29.23 o
  10   6   9       27.89       32.34     24.90 o
  -9   7   9       51.84      125.09     51.20 o
  -8   7   9       11.49       -0.16     17.09 o
  -7   7   9        4.96      -37.81     25.21 o
  -6   7   9        2.18      -38.21     55.53 o
  -5   7   9        0.25      -36.18     24.12 o
  -4   7   9        6.42       50.35     24.15 o
  -3   7   9       85.28       88.18     43.26 o
  -2   7   9       66.04       91.07     39.51 o
  -1   7   9        1.65       28.82     26.28 o
   0   7   9       56.27       12.24     23.81 o
   1   7   9        6.21        0.49     19.75 o
   2   7   9        8.20      -26.68     25.32 o
   3   7   9       44.68        8.73     23.07 o
   4   7   9      191.48      167.07     53.59 o
   5   7   9       18.05       65.25     36.49 o
   6   7   9       60.81       34.54     23.91 o
   7   7   9       75.27       27.85     32.01 o
  -5   8   9        0.01       -5.73     26.64 o
  -4   8   9        4.05       44.88     25.98 o
  -3   8   9       41.00       49.16     39.69 o
  -2   8   9        1.71       65.89     36.11 o
  -1   8   9        0.11       23.70     35.11 o
   0   8   9       22.49       46.17     41.55 o
 -16   0  10      376.46      355.02     78.27 o
 -15   0  10      288.42      415.19     85.13 o
 -14   0  10       91.25       91.87     39.86 o
 -13   0  10       92.61       78.93     35.59 o
 -12   0  10       97.51      106.04     40.59 o
 -11   0  10      402.30      439.68     75.86 o
 -10   0  10        7.49      -16.91     22.43 o
  -9   0  10     1143.56     1177.65     91.05 o
  -8   0  10     1934.11     2055.53     68.63 o
  -7   0  10       15.74       20.29      9.56 o
  -6   0  10       23.75       43.23     12.54 o
  -5   0  10      616.34      576.48     35.81 o
  -4   0  10      799.57      809.06     48.68 o
  -3   0  10     1235.18     1289.48     60.78 o
  -2   0  10      953.11      949.57     51.99 o
  -1   0  10      189.82      146.42     22.45 o
   0   0  10       47.04       41.25     18.06 o
   1   0  10     2121.09     1989.45    100.17 o
   2   0  10      596.14      590.04     52.74 o
   3   0  10        0.06       13.29     19.88 o
   4   0  10     2233.24     2317.08    151.18 o
   5   0  10       77.41      105.55     36.17 o
   6   0  10     2550.97     2454.77    163.59 o
   7   0  10      688.63      695.92     89.17 o
   8   0  10       60.65       63.39     34.02 o
   9   0  10     1621.74     1630.95    143.62 o
  10   0  10      777.09      836.37    105.99 o
  11   0  10      398.60      556.87     90.36 o
  12   0  10      251.23      464.45     89.89 o
  13   0  10       33.27       53.28     34.13 o
  14   0  10       19.19       81.31     39.41 o
 -16   1  10        2.58       39.95     35.22 o
 -15   1  10       23.07       54.30     22.91 o
 -14   1  10      369.21      387.15     54.48 o
 -13   1  10      152.59      136.47     32.75 o
 -12   1  10      465.73      453.27     53.59 o
 -11   1  10     1220.83     1274.45     65.66 o
 -10   1  10       76.35       66.30     11.38 o
  -9   1  10      347.90      360.60     23.55 o
  -8   1  10     1148.67     1232.68     53.72 o
  -7   1  10     1344.02     1411.48     44.85 o
  -6   1  10       45.41       45.89      7.84 o
  -5   1  10        0.87       -6.08      5.34 o
  -4   1  10       59.75       44.35      7.91 o
  -3   1  10       12.39        5.61      5.99 o
  -2   1  10      817.79      766.31     33.15 o
  -1   1  10      358.62      336.20     24.90 o
   0   1  10      330.73      313.32     27.08 o
   1   1  10        0.53        6.97      9.47 o
   2   1  10     2344.17     2096.42     81.76 o
   3   1  10     1646.76     1490.89     85.14 o
   4   1  10     1290.04     1184.89     77.70 o
   5   1  10      104.79       83.90     25.26 o
   6   1  10      140.58      125.51     29.69 o
   7   1  10      111.56      167.59     32.13 o
   8   1  10      665.83      640.02     63.34 o
   9   1  10      103.80       93.06     27.56 o
  10   1  10       32.63       25.64     28.14 o
  11   1  10        5.95      -13.68     17.76 o
  12   1  10      108.81       86.15     29.65 o
  13   1  10        8.75       38.40     16.78 o
  14   1  10      309.71      323.32     52.41 o
 -16   2  10      309.28      357.81     87.08 o
 -15   2  10      305.60      280.46     76.45 o
 -14   2  10      230.48      207.20     62.18 o
 -13   2  10        1.61      -14.35     12.48 o
 -12   2  10      554.43      588.01     59.63 o
 -11   2  10        0.93        1.79      8.68 o
 -10   2  10        0.10        0.28      7.27 o
  -9   2  10        1.78        7.06      5.64 o
  -8   2  10       12.94       12.54      8.48 o
  -7   2  10      240.03      244.01     19.20 o
  -6   2  10     1344.27     1421.72     51.84 o
  -5   2  10     2325.26     2248.81     64.95 o
  -4   2  10     1097.26     1077.33     45.22 o
  -3   2  10      347.51      308.86     28.09 o
  -2   2  10      238.02      227.01     29.03 o
  -1   2  10      607.02      629.71     41.78 o
   0   2  10      557.70      535.49     38.72 o
   1   2  10      858.28      782.78     61.96 o
   2   2  10      130.61      108.79     26.13 o
   3   2  10      766.90      669.04     59.31 o
   4   2  10       22.40       22.11     14.45 o
   5   2  10      329.18      269.22     39.26 o
   6   2  10      386.95      290.19     70.83 o
   7   2  10       45.39       24.88     16.68 o
   8   2  10        0.61      -19.93     16.12 o
   9   2  10      621.68      556.67     84.73 o
  10   2  10      196.21      203.67     36.51 o
  11   2  10      134.53      174.40     35.58 o
  12   2  10       66.20       75.77     25.01 o
  13   2  10       60.49      110.73     31.73 o
  14   2  10      107.29       93.28     31.27 o
 -15   3  10       32.45      -17.58     26.16 o
 -14   3  10       10.88      -38.00     32.89 o
 -13   3  10       17.07       42.83     31.75 o
 -12   3  10      161.82      220.33     62.74 o
 -11   3  10     1375.61     1701.81     99.58 o
 -10   3  10      378.13      423.64     36.01 o
  -9   3  10      457.56      513.56     34.07 o
  -8   3  10      103.59      131.96     28.83 o
  -7   3  10      128.83      134.88     29.20 o
  -6   3  10       94.64       84.77     23.12 o
  -5   3  10      230.30      246.51     38.63 o
  -4   3  10        0.15       -0.10      5.07 o
  -3   3  10      128.11       91.70     21.76 o
  -2   3  10      215.97      161.94     37.50 o
  -1   3  10      630.05      601.56     43.84 o
   0   3  10      192.99      153.32     25.37 o
   1   3  10      427.60      421.65     66.14 o
   2   3  10     1589.04     1537.65    123.37 o
   3   3  10      142.37      117.37     36.13 o
   4   3  10      106.69      169.77     44.37 o
   5   3  10     1094.47     1146.97     73.77 o
   6   3  10      905.08      925.94     68.66 o
   7   3  10        0.07       12.06     13.82 o
   8   3  10        2.41        2.35     21.17 o
   9   3  10       76.19       36.72     17.27 o
  10   3  10      193.75      208.62     53.76 o
  11   3  10        0.94      -19.73     15.18 o
  12   3  10        3.65       16.86     17.34 o
  13   3  10      144.19      130.15     34.93 o
 -14   4  10      131.57      122.59     51.42 o
 -13   4  10       18.27      -13.98     23.79 o
 -12   4  10      642.74      741.65    117.83 o
 -11   4  10      568.98      654.78     66.62 o
 -10   4  10        5.75      -12.72     18.34 o
  -9   4  10       17.63       53.33     38.33 o
  -8   4  10       16.43       26.57     12.93 o
  -7   4  10      557.89      550.82     59.85 o
  -6   4  10       71.59       78.67     24.42 o
  -5   4  10       36.26       16.02     14.52 o
  -4   4  10      477.39      556.97     58.08 o
  -3   4  10      753.02      751.27     67.04 o
  -2   4  10      378.11      351.12     60.96 o
  -1   4  10      225.27      208.28     49.92 o
   0   4  10      187.32      158.14     24.09 o
   1   4  10       58.09       48.55     11.31 o
   2   4  10      826.63      793.12     52.50 o
   3   4  10       29.95        2.92     16.49 o
   4   4  10       50.89       51.02     17.20 o
   5   4  10      178.19      146.61     29.47 o
   6   4  10      275.05      237.49     35.87 o
   7   4  10      664.91      760.07     67.31 o
   8   4  10      537.44      565.40     59.88 o
   9   4  10       73.05       66.34     24.20 o
  10   4  10       79.91      124.24     31.99 o
  11   4  10      293.81      302.30     50.48 o
  12   4  10       87.66      113.23     31.77 o
  13   4  10       29.26      -14.72     38.07 o
 -12   5  10       13.04       21.10     29.45 o
 -11   5  10      284.32      389.65     89.31 o
 -10   5  10      426.00      479.03     62.75 o
  -9   5  10      302.94      322.71     49.98 o
  -8   5  10      369.39      478.95    124.83 o
  -7   5  10      319.26      404.36     56.22 o
  -6   5  10       44.91       48.79     20.83 o
  -5   5  10        6.00        5.16     14.58 o
  -4   5  10        7.79      -29.31     27.07 o
  -3   5  10       58.57       55.09     22.30 o
  -2   5  10      104.77      114.00     38.31 o
  -1   5  10      400.17      486.82     79.02 o
   0   5  10       51.34       72.36     31.19 o
   1   5  10      482.57      340.91     72.69 o
   2   5  10      755.49      646.88     95.97 o
   3   5  10        1.38        1.24     10.44 o
   4   5  10      556.05      536.50     50.04 o
   5   5  10      374.84      359.79     43.50 o
   6   5  10        4.67       15.73     13.83 o
   7   5  10        1.28       -7.37     56.77 o
   8   5  10      128.75       90.22     32.67 o
   9   5  10        0.01      -47.73     37.01 o
  10   5  10        2.35       20.92     18.44 o
  11   5  10       46.20       24.73     18.17 o
 -10   6  10      256.79      277.68     75.87 o
  -9   6  10       21.53      129.43    197.21 o
  -8   6  10       22.09        9.48     43.04 o
  -7   6  10      347.39      307.94     54.31 o
  -6   6  10       97.79       92.90     27.27 o
  -5   6  10       15.48       50.28     29.14 o
  -4   6  10       23.88        6.52     39.09 o
  -3   6  10      327.07      423.02     79.26 o
  -2   6  10      452.70      449.37     83.11 o
  -1   6  10       42.01       66.45     40.93 o
   0   6  10        7.52       55.49     31.98 o
   1   6  10      437.93      463.64     83.88 o
   2   6  10       76.17       68.25     35.64 o
   3   6  10      157.11      196.14     54.58 o
   4   6  10       22.19       10.94     26.75 o
   5   6  10       76.30       20.32     25.77 o
   6   6  10      145.65      118.27     49.14 o
   7   6  10       37.98       34.11     34.64 o
   8   6  10      540.16      570.49    101.36 o
   9   6  10      524.50      472.49     93.63 o
  -8   7  10      106.89      139.31     59.36 o
  -7   7  10       72.50       55.29     35.83 o
  -6   7  10       21.30       31.43     16.15 o
  -5   7  10       17.90       31.83     34.56 o
  -4   7  10       15.39       -2.80     15.68 o
  -3   7  10       16.63      -34.98     31.43 o
  -2   7  10      100.76       80.44     36.12 o
  -1   7  10       11.81      -36.75     31.67 o
   0   7  10        8.07      -31.54     30.69 o
   1   7  10      460.76      434.28     86.00 o
   2   7  10      600.11      698.79    110.17 o
   3   7  10      124.26      111.46     52.05 o
   4   7  10      282.24      450.05     90.04 o
   5   7  10      389.02      320.89     77.19 o
 -15   1  11       49.43        0.27     17.84 o
 -14   1  11       17.96       20.17     17.47 o
 -13   1  11        1.09       26.09     17.21 o
 -12   1  11       38.65       -2.88     12.17 o
 -11   1  11      102.93       99.65     20.08 o
 -10   1  11       82.85       80.52     18.42 o
  -9   1  11       71.45       68.73     12.21 o
  -8   1  11      423.88      442.51     29.27 o
  -7   1  11        1.68      -11.82      7.88 o
  -6   1  11      158.59      162.33     18.50 o
  -5   1  11        3.09      -15.14     11.45 o
  -4   1  11        2.40       -9.62      7.95 o
  -3   1  11       46.57       34.05     12.08 o
  -2   1  11        1.01       11.79      8.42 o
  -1   1  11        5.94        5.52      8.62 o
   0   1  11       28.52       37.69     14.56 o
   1   1  11      212.63      196.64     25.37 o
   2   1  11      476.40      476.30     50.85 o
   3   1  11      924.70      933.67     72.17 o
   4   1  11      116.99      100.95     26.91 o
   5   1  11      706.53      664.76     62.78 o
   6   1  11       22.47       42.92     20.44 o
   7   1  11      228.12      204.64     38.27 o
   8   1  11      198.44      221.79     44.85 o
   9   1  11       38.77       37.48     21.39 o
  10   1  11        1.22       23.81     16.92 o
  11   1  11       78.56       78.23     36.14 o
  12   1  11        0.41      -27.29     23.21 o
  13   1  11       28.31       48.22     17.14 o
  14   1  11        0.47       83.43     41.43 o
 -15   2  11        1.51       88.87     44.13 o
 -14   2  11       14.50       39.60     31.05 o
 -13   2  11        1.72       13.92     23.19 o
 -12   2  11      424.06      606.52    100.47 o
 -11   2  11      150.50      127.95     21.98 o
 -10   2  11        6.14        0.55     13.83 o
  -9   2  11      741.43      872.27     55.47 o
  -8   2  11       28.69       22.57     10.42 o
  -7   2  11      371.88      349.01     30.61 o
  -6   2  11      110.33       98.52     18.93 o
  -5   2  11      154.29      148.73     20.61 o
  -4   2  11        8.38        2.78      8.35 o
  -3   2  11        4.41       10.62      9.18 o
  -2   2  11       18.82       16.72     10.21 o
  -1   2  11       46.98       30.19     17.50 o
   0   2  11        7.85       12.30     11.07 o
   1   2  11      552.10      525.56     41.46 o
   2   2  11      609.76      546.30     59.76 o
   3   2  11       65.60       66.96     20.80 o
   4   2  11      601.42      579.48     59.69 o
   5   2  11       35.22       38.74     17.95 o
   6   2  11      147.92      165.18     34.12 o
   7   2  11      181.59      261.72     43.16 o
   8   2  11       13.48       10.84     25.83 o
   9   2  11      149.88      112.90     39.53 o
  10   2  11        0.04      -31.65     28.52 o
  11   2  11       36.05       72.66     24.49 o
  12   2  11        0.25       17.50     18.64 o
  13   2  11        7.60      -27.90     19.35 o
 -14   3  11        2.16       15.56     25.35 o
 -13   3  11        0.14       31.49     28.83 o
 -12   3  11      504.49      578.36    104.38 o
 -11   3  11       30.91       27.02     19.48 o
 -10   3  11      114.99      118.63     31.72 o
  -9   3  11       45.97       49.41     20.36 o
  -8   3  11       59.01       73.96     26.17 o
  -7   3  11        6.84        1.77     16.61 o
  -6   3  11        0.06       -3.54     18.46 o
  -5   3  11       46.55       31.63      7.05 o
  -4   3  11       14.43       13.68      6.19 o
  -3   3  11        1.07        8.73      6.25 o
  -2   3  11       15.98       13.63      6.75 o
  -1   3  11        6.13        4.97      9.10 o
   0   3  11       57.10       56.11     17.13 o
   1   3  11      436.16      413.43     42.40 o
   2   3  11        0.73      -27.50     26.51 o
   3   3  11      255.28      230.76     52.12 o
   4   3  11       12.67       -5.84     25.94 o
   5   3  11        3.75       -9.42     22.18 o
   6   3  11        0.48        6.04     11.25 o
   7   3  11        1.86       -5.13     29.80 o
   8   3  11        3.97        9.58     14.34 o
   9   3  11        0.08      -13.47     13.89 o
  10   3  11        5.04       30.66     16.44 o
  11   3  11        1.08       30.80     16.76 o
  12   3  11       19.34       53.80     22.70 o
  13   3  11        7.64       16.25     57.46 o
 -13   4  11       39.63      -53.53     36.71 o
 -12   4  11        9.05       11.23     22.63 o
 -11   4  11       36.15       65.00     42.20 o
 -10   4  11      394.41      458.51     61.84 o
  -9   4  11       42.85       60.23     24.76 o
  -8   4  11        8.66      -20.49     27.33 o
  -7   4  11       99.55       78.06     25.75 o
  -6   4  11       12.94       10.44     15.05 o
  -5   4  11      491.65      443.27     54.23 o
  -4   4  11       10.11       14.69     14.60 o
  -3   4  11       84.17      115.87     46.60 o
  -2   4  11        0.08        9.92     24.09 o
  -1   4  11      134.28       48.98     47.16 o
   0   4  11       30.30       18.08      9.47 o
   1   4  11      114.31      158.21     22.86 o
   2   4  11      225.74      204.16     39.63 o
   3   4  11      749.92      800.28     58.76 o
   4   4  11        1.55       -2.55     16.10 o
   5   4  11       10.56        4.21     10.82 o
   6   4  11        4.78        0.63     11.06 o
   7   4  11        4.54       10.60     12.86 o
   8   4  11       69.47       82.77     25.40 o
   9   4  11       47.65       92.02     29.42 o
  10   4  11       52.18       34.13     19.08 o
  11   4  11        0.63        5.20     41.24 o
  12   4  11       26.20       18.38     23.79 o
 -11   5  11        6.07      -31.44     31.25 o
 -10   5  11        1.86       -7.80     36.16 o
  -9   5  11        5.34      -16.07     54.86 o
  -8   5  11       18.72       -6.27     13.91 o
  -7   5  11       24.86        3.90     18.43 o
  -6   5  11        1.30        0.69     15.55 o
  -5   5  11       15.06       -0.05     13.81 o
  -4   5  11       42.46       45.54     22.32 o
  -3   5  11      109.13      114.12     41.71 o
  -2   5  11       27.04       21.84     21.84 o
  -1   5  11       38.83       29.37     23.23 o
   0   5  11       17.05       18.55     22.81 o
   1   5  11        4.42        4.42     20.03 o
   2   5  11       28.62       64.20     33.22 o
   3   5  11       43.56       54.60     30.31 o
   4   5  11       15.43        9.05     10.44 o
   5   5  11        0.59        6.48     10.20 o
   6   5  11       22.66       36.16     40.60 o
   7   5  11        0.03       -5.60     34.66 o
   8   5  11       10.91      -37.22     24.82 o
   9   5  11       86.79      100.41     28.67 o
  10   5  11       13.47      -39.75     26.50 o
  -9   6  11       20.65       37.79     36.09 o
  -8   6  11        6.10       31.67     22.00 o
  -7   6  11       53.24      248.86    146.02 o
  -6   6  11      616.92      633.99     74.45 o
  -5   6  11        0.01      -30.49     20.32 o
  -4   6  11        1.19       -3.88     21.33 o
  -3   6  11       87.92       51.46     27.99 o
  -2   6  11       45.22       58.72     36.05 o
  -1   6  11       17.13        6.13     18.42 o
   0   6  11        0.10       -6.67     25.71 o
   1   6  11      255.75      259.58     63.47 o
   2   6  11        5.59       26.01     27.39 o
   3   6  11       59.07       31.74     24.30 o
   4   6  11       12.46       23.73     28.10 o
   5   6  11       34.50       45.68     31.48 o
   6   6  11       24.17       24.35     28.28 o
   7   6  11      145.38      105.45     49.06 o
   8   6  11        3.78       30.97     30.33 o
  -6   7  11        2.03       20.54     28.66 o
  -5   7  11        0.06      -49.11     37.20 o
  -4   7  11       41.70       23.21     27.10 o
  -3   7  11       36.02       78.42     40.20 o
  -2   7  11        0.53       49.04     35.45 o
  -1   7  11        1.41       18.66     27.83 o
   0   7  11       17.84       47.87     30.74 o
   1   7  11       39.61       34.19     32.96 o
   2   7  11      107.64      107.05     48.89 o
 -15   0  12       77.02       13.93     22.89 o
 -14   0  12      303.36      300.31     68.02 o
 -13   0  12       18.95      -38.30     28.97 o
 -12   0  12        0.06      -17.07     21.59 o
 -11   0  12       50.89       26.04     28.90 o
 -10   0  12        1.11       -0.38     16.93 o
  -9   0  12       10.17       19.26     29.06 o
  -8   0  12     1417.48     1705.09    166.46 o
  -7   0  12     1911.61     2052.51    174.61 o
  -6   0  12      156.89      123.18     22.96 o
  -5   0  12       58.20       39.22     17.84 o
  -4   0  12       12.55       10.76     14.46 o
  -3   0  12        2.24       -6.30     13.11 o
  -2   0  12       63.21       45.96     17.97 o
  -1   0  12       22.44       24.51     18.50 o
   0   0  12      207.33      172.34     38.59 o
   1   0  12     7243.35     7057.03    283.29 o
   2   0  12     1044.07     1095.12    113.10 o
   3   0  12     1148.00     1100.93    116.64 o
   4   0  12     1065.20      952.94    108.84 o
   5   0  12      130.13       98.93     44.81 o
   6   0  12       73.80       87.40     36.56 o
   7   0  12      712.40      714.22    100.77 o
   8   0  12       37.59       66.99     36.07 o
   9   0  12       10.74       -8.01     28.03 o
  10   0  12        1.66       29.41     32.51 o
  11   0  12      107.12       71.29     38.70 o
  12   0  12       13.34      -70.73     47.15 o
  13   0  12       12.87       79.11     43.65 o
 -15   1  12      135.10       89.12     45.03 o
 -14   1  12       80.02       77.72     39.46 o
 -13   1  12       95.19       74.97     25.81 o
 -12   1  12        1.94       -1.01     13.40 o
 -11   1  12       33.04       28.74     14.55 o
 -10   1  12       62.00       86.75     20.37 o
  -9   1  12       58.30       31.80     13.60 o
  -8   1  12      320.07      309.71     29.41 o
  -7   1  12      152.16      141.03     19.86 o
  -6   1  12      517.21      499.50     37.23 o
  -5   1  12      221.76      210.96     24.51 o
  -4   1  12      455.44      505.60     52.38 o
  -3   1  12     1049.35     1074.47     62.27 o
  -2   1  12      979.27     1054.49     62.41 o
  -1   1  12        0.54       12.68     14.37 o
   0   1  12     1263.15     1350.70     70.99 o
   1   1  12     1082.25     1046.42     62.70 o
   2   1  12      799.33      768.32     54.50 o
   3   1  12        0.03       11.12     15.81 o
   4   1  12       69.91       58.50     22.62 o
   5   1  12        1.05        8.13     13.82 o
   6   1  12      402.69      398.93     52.47 o
   7   1  12      102.10      124.46     33.62 o
   8   1  12      807.33      819.51     80.06 o
   9   1  12      310.27      330.45     51.92 o
  10   1  12      119.09       84.80     53.36 o
  11   1  12       56.85       26.73     62.71 o
  12   1  12      421.34      457.05     64.34 o
  13   1  12      106.79      137.99     37.90 o
 -14   2  12      124.82      136.40     52.36 o
 -13   2  12        1.44      -33.55     30.77 o
 -12   2  12      402.65      448.89     92.86 o
 -11   2  12     1014.69     1215.35     89.94 o
 -10   2  12     1181.65     1432.32     75.12 o
  -9   2  12      204.10      222.25     29.27 o
  -8   2  12       23.52       20.91     24.62 o
  -7   2  12      138.39      139.69     30.64 o
  -6   2  12      186.28      176.97     23.23 o
  -5   2  12        1.39       11.41      8.13 o
  -4   2  12      104.86       99.97     22.27 o
  -3   2  12       49.97       48.48     15.49 o
  -2   2  12      195.41      179.08     25.54 o
  -1   2  12      313.96      280.45     32.83 o
   0   2  12        0.43       10.02     12.89 o
   1   2  12     1044.55     1025.98     61.02 o
   2   2  12      101.78      125.17     21.89 o
   3   2  12       20.48       18.48     13.13 o
   4   2  12     1109.40     1103.04     83.98 o
   5   2  12     1223.60     1252.19     99.94 o
   6   2  12       11.38        6.86     17.11 o
   7   2  12      117.82       95.79     29.50 o
   8   2  12      358.28      355.20    108.46 o
   9   2  12      101.17      109.10     47.69 o
  10   2  12        1.74      -20.17     27.49 o
  11   2  12       23.90        0.81     11.72 o
  12   2  12        3.12        6.99     17.27 o
 -14   3  12       71.62       61.66     39.08 o
 -13   3  12      225.03      224.63     71.53 o
 -12   3  12       82.47      137.39     52.49 o
 -11   3  12       34.13       85.24     42.92 o
 -10   3  12       17.13      237.18    409.05 o
  -9   3  12      101.14       91.28     29.36 o
  -8   3  12       20.16        8.36     28.46 o
  -7   3  12      389.81      393.08     53.35 o
  -6   3  12      420.15      409.21     52.60 o
  -5   3  12        7.56        3.58     11.26 o
  -4   3  12      564.16      645.22     87.20 o
  -3   3  12     1085.60     1045.40    109.45 o
  -2   3  12      278.82      263.28     46.74 o
  -1   3  12        3.86       12.88     21.42 o
   0   3  12      231.38      204.42     31.25 o
   1   3  12      458.93      448.72     47.26 o
   2   3  12      269.99      299.01     61.26 o
   3   3  12      141.56      114.08     37.20 o
   4   3  12      308.46      306.59     62.51 o
   5   3  12      209.54      229.95     55.09 o
   6   3  12       55.83       76.40     38.94 o
   7   3  12        4.93       20.33     18.41 o
   8   3  12      152.55      181.97     34.49 o
   9   3  12      107.80      138.08     42.75 o
  10   3  12      382.83      357.87     52.92 o
  11   3  12      260.61      263.20     60.78 o
  12   3  12       37.44       54.84     23.77 o
 -12   4  12      861.79      974.94    143.35 o
 -11   4  12      145.38      123.54     51.28 o
 -10   4  12      274.42      229.42     45.93 o
  -9   4  12      713.47      836.66    103.59 o
  -8   4  12      308.94      388.01     56.69 o
  -7   4  12      234.86      265.78     53.32 o
  -6   4  12      282.01      273.69     49.40 o
  -5   4  12       13.62        9.84     14.87 o
  -4   4  12      227.66      251.10     59.04 o
  -3   4  12        8.59      -17.25     17.43 o
  -2   4  12       57.13       40.11     27.65 o
  -1   4  12      102.46      107.81     38.65 o
   0   4  12       14.86       25.34     24.51 o
   1   4  12      201.86      184.02     25.83 o
   2   4  12      144.55      157.34     25.48 o
   3   4  12       94.12       69.21     19.39 o
   4   4  12       67.18       81.04     23.21 o
   5   4  12      533.42      555.68     56.07 o
   6   4  12       11.54       16.51     13.45 o
   7   4  12       17.03       27.24     50.83 o
   8   4  12      129.09      114.57     38.23 o
   9   4  12        3.45      -18.85     17.58 o
  10   4  12        7.30       19.48     38.50 o
  11   4  12        0.01       37.65     24.90 o
 -10   5  12       43.73      -15.20     24.83 o
  -9   5  12        1.87      -16.21     20.53 o
  -8   5  12        0.50      -34.34     22.89 o
  -7   5  12       64.21       65.59     26.73 o
  -6   5  12      229.16      310.92     51.07 o
  -5   5  12       65.88      100.22     32.15 o
  -4   5  12      229.70      279.97     64.45 o
  -3   5  12      540.26      622.83     93.58 o
  -2   5  12      294.88      370.29     75.46 o
  -1   5  12      281.53      338.56     71.78 o
   0   5  12       83.66      165.77     52.78 o
   1   5  12       10.58       19.48     29.36 o
   2   5  12       44.99       21.39     24.43 o
   3   5  12      224.74      185.11     55.05 o
   4   5  12       34.58       14.55     25.17 o
   5   5  12       67.94       49.25     32.41 o
   6   5  12      139.45      141.30     52.01 o
   7   5  12       78.06      117.47     49.26 o
   8   5  12      196.02      171.53     51.63 o
   9   5  12       83.57       52.12     38.94 o
  -8   6  12      139.35      198.90     59.72 o
  -7   6  12      104.44      148.07     39.78 o
  -6   6  12      558.98      654.67     77.35 o
  -5   6  12      298.14      332.84     55.14 o
  -4   6  12       23.14       47.52     32.54 o
  -3   6  12       19.79       24.26     26.50 o
  -2   6  12        0.28       78.78     40.53 o
  -1   6  12        3.00       34.31     29.36 o
   0   6  12      188.47      229.97     62.83 o
   1   6  12      523.55      556.03     93.68 o
   2   6  12      548.06      678.05    103.40 o
   3   6  12      400.98      437.91     86.15 o
   4   6  12      256.72      216.80     62.42 o
   5   6  12      421.58      447.99     90.32 o
  -4   7  12      133.44       87.15     46.76 o
  -3   7  12      383.18      507.33     97.88 o
  -2   7  12      253.30      247.92     72.89 o
 -14   1  13       17.77       90.99     44.18 o
 -13   1  13       17.11      -17.26     24.49 o
 -12   1  13       18.33       18.40     22.73 o
 -11   1  13        0.17      -18.32     13.56 o
 -10   1  13       52.69       34.32     16.51 o
  -9   1  13       39.00       57.84     19.46 o
  -8   1  13        0.31       -7.19     16.15 o
  -7   1  13       14.24       12.58     22.01 o
  -6   1  13       68.37       54.83     14.00 o
  -5   1  13        5.15       -4.21     13.17 o
  -4   1  13       44.29       30.55     13.14 o
  -3   1  13       36.40       26.94     12.90 o
  -2   1  13       30.13       13.05     10.03 o
  -1   1  13        3.39        6.27     12.00 o
   0   1  13       21.49       44.14     15.92 o
   1   1  13       92.12      156.61     44.26 o
   2   1  13       64.55       95.92     27.61 o
   3   1  13      204.05      143.96     67.74 o
   4   1  13      112.06      123.76     33.24 o
   5   1  13       40.32       34.35     16.84 o
   6   1  13       30.96       62.68     25.00 o
   7   1  13       12.59       43.66     25.61 o
   8   1  13       17.11        9.81     17.55 o
   9   1  13       20.74       30.48     26.80 o
  10   1  13       53.64       27.43     39.12 o
  11   1  13        8.87       -0.89     54.06 o
  12   1  13       98.13       94.57     35.94 o
 -13   2  13       71.59      133.94     52.47 o
 -12   2  13      301.14      368.24     82.59 o
 -11   2  13       15.93       12.36     20.36 o
 -10   2  13      199.24      166.74     36.98 o
  -9   2  13        2.53        8.00     13.49 o
  -8   2  13      101.25      121.36     33.25 o
  -7   2  13       22.90       28.38     21.38 o
  -6   2  13        1.85        3.53     12.58 o
  -5   2  13       71.99       65.25     27.90 o
  -4   2  13       61.01       51.59     32.98 o
  -3   2  13       53.46       33.45     16.24 o
  -2   2  13       94.30       82.23     18.99 o
  -1   2  13        2.51       14.46     12.71 o
   0   2  13      627.47      595.37     49.61 o
   1   2  13      652.12      630.40     51.72 o
   2   2  13       46.42       60.43     20.43 o
   3   2  13      129.86      119.00     31.15 o
   4   2  13        3.54        2.42     15.65 o
   5   2  13       15.42       29.16     19.58 o
   6   2  13       40.84       13.36     17.17 o
   7   2  13        8.81       20.57     19.26 o
   8   2  13       58.22       62.30     28.88 o
   9   2  13       11.07      100.14     52.56 o
  10   2  13       11.55       60.77     45.94 o
  11   2  13       15.14        9.78     65.64 o
 -13   3  13      108.17      161.01     59.66 o
 -12   3  13       81.95       59.53     35.18 o
 -11   3  13      103.48       92.61     45.37 o
 -10   3  13       41.03       -5.66     43.67 o
  -9   3  13       22.80       37.11     22.92 o
  -8   3  13      149.23      133.03     32.78 o
  -7   3  13        6.60       16.60     15.79 o
  -6   3  13       16.07       14.90     16.08 o
  -5   3  13       13.36       27.44     29.08 o
  -4   3  13        1.27       33.82     29.12 o
  -3   3  13       32.38       27.47     27.68 o
  -2   3  13       14.16       15.15     21.39 o
  -1   3  13       13.62       19.88     19.35 o
   0   3  13      521.58      430.21     75.95 o
   1   3  13       11.11       39.05     30.88 o
   2   3  13      352.61      398.29     72.09 o
   3   3  13      131.05       85.03     36.93 o
   4   3  13       11.69       10.60     17.50 o
   5   3  13       34.15       67.93     37.61 o
   6   3  13       34.14       -3.26     19.44 o
   7   3  13       11.74        2.10     13.36 o
   8   3  13       74.82       74.15     24.49 o
   9   3  13        0.01        0.62     11.32 o
  10   3  13        3.00        6.97     12.48 o
 -11   4  13      332.98      321.85     84.02 o
 -10   4  13       28.44        3.24     15.65 o
  -9   4  13       56.75       92.09     30.92 o
  -8   4  13      123.70       70.67     30.40 o
  -7   4  13        2.41       39.38     20.84 o
  -6   4  13        6.67      -20.18     21.15 o
  -5   4  13       72.50       48.95     28.04 o
  -4   4  13       25.30       11.38     18.71 o
  -3   4  13       40.57       30.51     28.20 o
  -2   4  13       79.09        6.06     24.87 o
  -1   4  13       32.23       28.90     23.69 o
   0   4  13       10.69      -57.74     38.50 o
   1   4  13      155.63       84.10     33.24 o
   2   4  13      419.15      368.99     73.69 o
   3   4  13        0.82       -3.75     19.21 o
   4   4  13       66.63       99.10     23.54 o
   5   4  13       35.51       51.08     26.70 o
   6   4  13       37.38        8.18     31.55 o
   7   4  13      233.20      272.52     44.13 o
   8   4  13       25.09        2.65     13.12 o
   9   4  13        3.38      -20.78     15.87 o
  -9   5  13       43.41       35.56     20.80 o
  -8   5  13        2.27        0.41     35.38 o
  -7   5  13        2.95      -19.45     22.63 o
  -6   5  13        1.29       -5.21     16.00 o
  -5   5  13       15.03       53.87     33.43 o
  -4   5  13        8.76      -45.86     33.60 o
  -3   5  13        1.37        1.36     19.85 o
  -2   5  13        4.78       -0.07     24.90 o
  -1   5  13       65.63      113.78     42.33 o
   0   5  13      113.59      131.74     47.62 o
   1   5  13        6.11      -30.37     27.01 o
   2   5  13      290.78      277.89     66.61 o
   3   5  13        0.00       20.82     24.18 o
   4   5  13       69.23       -3.55     21.81 o
   5   5  13       54.95       90.69     41.43 o
   6   5  13       33.62      -13.55     25.37 o
   7   5  13       41.75       15.25     27.76 o
  -7   6  13        2.31       36.29     43.36 o
  -6   6  13       16.23       40.21     32.45 o
  -5   6  13       56.84      163.52     56.43 o
  -4   6  13       55.34       72.37     40.26 o
  -3   6  13       18.74       17.32     35.38 o
  -2   6  13        2.26      -20.21     21.24 o
  -1   6  13        8.15      161.86     48.50 o
   0   6  13        7.13       39.50     36.23 o
   1   6  13        2.67       40.13     34.06 o
   2   6  13        0.15       95.95     43.83 o
 -12   0  14      540.96      716.32    107.94 o
 -11   0  14       94.79       82.82     39.03 o
 -10   0  14       12.06       19.40     24.15 o
  -9   0  14       64.24       52.62     38.37 o
  -8   0  14        4.37      -55.73     37.15 o
  -7   0  14      464.37      502.62     87.96 o
  -6   0  14      187.52      261.88     64.07 o
  -5   0  14       62.94       91.04     32.19 o
  -4   0  14      550.08      539.58     89.48 o
  -3   0  14     1403.43     1464.11    143.60 o
  -2   0  14      373.34      359.35     77.88 o
  -1   0  14       74.46      110.33     43.65 o
   0   0  14       18.34       11.04     27.54 o
   1   0  14      373.89      329.09     67.16 o
   2   0  14      106.05      129.83     49.23 o
   3   0  14        6.06        8.41     21.24 o
   4   0  14        0.11       21.42     23.23 o
   5   0  14      308.98      337.25     75.91 o
   6   0  14       19.30      -10.04     19.50 o
   7   0  14        2.22       24.99     35.57 o
   8   0  14      122.97      225.43     66.14 o
   9   0  14      394.84      450.66     94.15 o
  10   0  14       11.99       21.80     38.26 o
  11   0  14       34.81        4.62     27.08 o
 -13   1  14        0.76       -1.82     13.93 o
 -12   1  14      156.74      260.60     70.88 o
 -11   1  14      164.99      162.79     55.81 o
 -10   1  14      212.92      175.68     36.46 o
  -9   1  14      109.26      175.10     38.95 o
  -8   1  14      421.06      524.05     81.99 o
  -7   1  14      204.71      218.37     61.60 o
  -6   1  14       15.24       12.67     20.94 o
  -5   1  14      409.63      530.43     62.89 o
  -4   1  14       73.94       62.12     27.31 o
  -3   1  14       86.73       65.71     22.61 o
  -2   1  14      108.89       98.61     29.55 o
  -1   1  14       61.57       41.19     22.32 o
   0   1  14      948.51      834.41     77.37 o
   1   1  14      100.90      126.21     36.17 o
   2   1  14      101.34       69.74     43.33 o
   3   1  14      447.54      413.99     57.63 o
   4   1  14      656.10      644.08     71.39 o
   5   1  14      205.15      244.23     47.18 o
   6   1  14      234.50      338.40     54.66 o
   7   1  14       86.09      108.26     39.65 o
   8   1  14       63.48      106.40     34.30 o
   9   1  14       60.16       55.52     22.98 o
  10   1  14       26.79       10.53     33.27 o
  11   1  14       53.40       49.81     50.57 o
 -12   2  14        0.47      -43.44     32.99 o
 -11   2  14        0.05       -1.94     24.57 o
 -10   2  14       43.59       82.60     33.72 o
  -9   2  14       32.20      -24.17     19.43 o
  -8   2  14        0.01        3.66     38.23 o
  -7   2  14      335.94      388.28     56.48 o
  -6   2  14       56.27       60.85     37.29 o
  -5   2  14       42.27      118.72     51.34 o
  -4   2  14      189.27      194.14     58.24 o
  -3   2  14      260.90      352.87     71.31 o
  -2   2  14      160.26      150.73     36.05 o
  -1   2  14      775.21      866.97     79.63 o
   0   2  14     1206.29     1292.20     98.23 o
   1   2  14       64.04       86.46     28.03 o
   2   2  14      160.33       46.17     83.24 o
   3   2  14       11.98       30.06     30.80 o
   4   2  14       26.54       27.25     20.62 o
   5   2  14        9.01       21.76     38.36 o
   6   2  14       72.98       61.00     27.74 o
   7   2  14      361.53      396.97     60.38 o
   8   2  14      117.06      134.87     40.49 o
   9   2  14      288.80      331.20     81.01 o
  10   2  14      236.19      276.58     78.95 o
 -11   3  14      154.74       81.60     42.47 o
 -10   3  14      423.22      468.74     65.53 o
  -9   3  14      322.40      399.14     60.33 o
  -8   3  14      328.21      382.83     57.03 o
  -7   3  14      355.38      418.69     60.63 o
  -6   3  14       77.79      111.82     51.59 o
  -5   3  14      278.24      300.24     66.55 o
  -4   3  14      178.01      233.16     61.83 o
  -3   3  14       18.77       13.17     21.70 o
  -2   3  14      147.58      171.48     56.27 o
  -1   3  14       96.95      128.30     46.25 o
   0   3  14      166.70       88.98     39.57 o
   1   3  14      598.18      607.39     91.65 o
   2   3  14      142.97      125.21     43.98 o
   3   3  14       27.29       39.20     33.98 o
   4   3  14      336.30      341.06     73.47 o
   5   3  14      210.83      195.94     57.96 o
   6   3  14      313.06      305.06     72.12 o
   7   3  14      215.27      171.53     35.69 o
   8   3  14       43.04       27.88     42.98 o
   9   3  14        5.63       25.18     17.70 o
 -10   4  14      177.87      224.58     69.27 o
  -9   4  14        0.84       82.88     31.04 o
  -8   4  14      100.39       88.74     31.19 o
  -7   4  14       16.12      -16.54     28.34 o
  -6   4  14      298.64      314.68     71.95 o
  -5   4  14      568.56      641.69     98.39 o
  -4   4  14      493.07      413.66     82.15 o
  -3   4  14      249.66      281.41     67.79 o
  -2   4  14       87.33       45.42     26.40 o
  -1   4  14      274.14      285.10     68.73 o
   0   4  14      943.70     1110.18    128.13 o
   1   4  14      111.06      139.04     50.26 o
   2   4  14      293.87      512.65     92.62 o
   3   4  14      355.46      382.18     79.67 o
   4   4  14       13.38       -8.00     22.25 o
   5   4  14      121.99      105.19     46.84 o
   6   4  14        0.07      -17.62     25.79 o
   7   4  14       11.66       44.65     37.51 o
  -8   5  14      196.62      268.53     71.15 o
  -7   5  14      152.52      146.75     41.24 o
  -6   5  14      187.88      206.98     65.85 o
  -5   5  14      250.42      241.76     65.08 o
  -4   5  14       57.94       12.16     25.86 o
  -3   5  14        3.16       -2.89     21.91 o
  -2   5  14      113.46       33.97     26.71 o
  -1   5  14      161.79      100.40     43.80 o
   0   5  14       70.42       33.65     28.40 o
   1   5  14      443.48      496.03     89.48 o
   2   5  14      673.69      685.51    108.02 o
   3   5  14      220.92      206.60     62.04 o
   4   5  14       72.13      127.35     44.02 o
  -3   6  14      451.08      482.40     93.99 o
 -11   1  15        2.76      -22.06     24.64 o
 -10   1  15        1.83      -32.20     21.47 o
  -9   1  15        9.09       22.88     17.40 o
  -8   1  15       10.73       43.28     34.03 o
  -7   1  15       29.97       47.01     37.15 o
  -6   1  15        2.56        1.33     28.60 o
  -5   1  15        5.21       11.56     19.12 o
  -4   1  15       58.47       36.43     21.95 o
  -3   1  15        5.37      -13.57     17.24 o
  -2   1  15      107.51      104.53     31.00 o
  -1   1  15       45.48       86.63     27.01 o
   0   1  15       67.88       67.75     26.94 o
   1   1  15        0.00       20.32     19.75 o
   2   1  15       14.77       58.93     25.63 o
   3   1  15        0.42      -27.79     20.35 o
   4   1  15        0.11       11.77     19.38 o
   5   1  15        3.04       -0.29     23.25 o
   6   1  15        5.19       34.83     22.61 o
   7   1  15        0.28       42.90     99.38 o
   8   1  15       11.16       54.92     29.43 o
   9   1  15        3.90       -9.50    109.44 o
 -11   2  15       21.35       12.47     22.90 o
 -10   2  15        6.00       -2.89     19.24 o
  -9   2  15       20.41       15.04     63.80 o
  -8   2  15       64.92       67.51     26.06 o
  -7   2  15       46.08       88.92     47.38 o
  -6   2  15        9.21       25.16     28.45 o
  -5   2  15       28.47       50.50     35.93 o
  -4   2  15       38.95       51.39     34.45 o
  -3   2  15       41.41       57.58     39.32 o
  -2   2  15        0.49       47.55     36.44 o
  -1   2  15       43.95       49.24     33.40 o
   0   2  15      602.94      680.69     74.69 o
   1   2  15       38.10       35.71     22.17 o
   2   2  15       57.11       78.42     30.89 o
   3   2  15       28.49       25.81     24.54 o
   4   2  15       12.77      -29.59     24.84 o
   5   2  15        4.43       10.26     28.72 o
   6   2  15       19.54       12.95     36.82 o
   7   2  15       19.44       -9.22     56.08 o
   8   2  15       20.92      113.71     50.63 o
 -10   3  15       24.37       26.77     28.86 o
  -9   3  15       11.11       37.33     25.09 o
  -8   3  15       15.76       11.47     57.77 o
  -7   3  15       56.98      112.27     49.23 o
  -6   3  15       64.04       45.71     38.79 o
  -5   3  15        0.84       -5.88     33.69 o
  -4   3  15        0.06      -10.92     25.31 o
  -3   3  15       77.66       69.88     32.24 o
  -2   3  15        3.31        8.49     28.72 o
  -1   3  15      255.77      270.69     67.32 o
   0   3  15       13.23      -17.31     31.66 o
   1   3  15      251.51      291.13     69.28 o
   2   3  15        0.17      -27.58     24.36 o
   3   3  15       78.25       67.39     36.28 o
   4   3  15       27.48       95.92     42.95 o
   5   3  15       52.15      129.38     46.11 o
   6   3  15        8.48       42.76     34.27 o
   7   3  15        1.48      -23.70     15.80 o
  -8   4  15        3.18       22.56     44.43 o
  -7   4  15       82.70      142.56     56.06 o
  -6   4  15       45.46       28.39     23.55 o
  -5   4  15        3.23      -65.23     43.49 o
  -4   4  15       45.93       40.82     28.78 o
  -3   4  15       45.31       52.44     35.44 o
  -2   4  15        9.54       49.17     37.13 o
  -1   4  15      205.55      250.29     66.95 o
   0   4  15        6.85       19.27     26.02 o
   1   4  15      113.30       32.44     35.49 o
   2   4  15        8.89        3.80     29.21 o
   3   4  15        9.72       12.87     23.59 o
   4   4  15        2.44      -14.46     32.46 o
  -5   5  15       11.60       23.28     29.78 o
  -4   5  15       42.42       19.52     28.08 o
  -3   5  15       13.08       25.68     25.80 o
  -2   5  15       95.96       46.08     35.45 o
  -1   5  15       12.31      -70.09     46.73 o
   0   5  15       46.03      -22.31     43.15 o
  -9   0  16       87.72      159.00     71.91 o
  -8   0  16       82.75       60.42     41.07 o
  -7   0  16        0.48      -45.69     34.86 o
  -6   0  16      234.52      253.24     74.22 o
  -5   0  16       94.32      142.08     53.35 o
  -4   0  16        0.95      -11.28     28.58 o
  -3   0  16        2.68       17.76     29.19 o
  -2   0  16       70.36       58.04     32.90 o
  -1   0  16       73.80       17.93     23.48 o
   0   0  16        0.74      -13.37     34.13 o
   1   0  16        7.81      -23.87     33.86 o
   2   0  16       10.38       16.06     27.73 o
   3   0  16       80.17      120.69     50.04 o
   4   0  16      348.10      397.32     89.48 o
   5   0  16      708.66      808.26    127.36 o
   6   0  16       88.19       79.76     45.47 o
   7   0  16       33.55       -5.88     38.81 o
  -9   1  16       47.52       21.49     32.32 o
  -8   1  16       42.51       95.42     62.44 o
  -7   1  16        4.70        8.78     34.47 o
  -6   1  16        7.44        0.32     25.25 o
  -5   1  16      122.14      120.28     38.53 o
  -4   1  16      270.20      315.09     55.08 o
  -3   1  16      313.62      316.54     54.90 o
  -2   1  16       63.42       69.08     30.10 o
  -1   1  16      150.05      203.98     42.93 o
   0   1  16      198.37      204.09     43.88 o
   1   1  16      166.94      129.51     37.36 o
   2   1  16       47.71       77.70     30.77 o
   3   1  16        9.61        6.55     18.91 o
   4   1  16        1.32       -1.55     17.36 o
   5   1  16        0.77        4.85     21.50 o
   6   1  16       77.22       69.67     28.91 o
   7   1  16       30.06       27.50     86.15 o
  -9   2  16       66.79       18.31     34.29 o
  -8   2  16      662.62      840.57    125.59 o
  -7   2  16      350.26      343.99     80.27 o
  -6   2  16      239.19      176.06     67.10 o
  -5   2  16      243.17      277.82     73.76 o
  -4   2  16      149.51      181.72     57.76 o
  -3   2  16        9.92      -56.18     37.45 o
  -2   2  16        3.53      -20.63     27.19 o
  -1   2  16       34.28       65.80     35.72 o
   0   2  16      149.07      162.68     41.34 o
   1   2  16      140.10      139.19     62.84 o
   2   2  16      232.08      324.19     57.28 o
   3   2  16      508.24      540.85     71.49 o
   4   2  16      201.65      299.93     53.00 o
   5   2  16       53.41       25.00     32.35 o
   6   2  16        5.02       18.48     20.79 o
  -8   3  16       24.37       57.42     48.07 o
  -7   3  16      104.93      146.40     59.70 o
  -6   3  16       45.96       48.88     39.32 o
  -5   3  16      364.21      488.35     96.56 o
  -4   3  16      537.89      536.95     99.01 o
  -3   3  16       93.08      141.85     52.98 o
  -2   3  16       81.42      115.09     51.26 o
  -1   3  16      779.01      975.57    129.46 o
   0   3  16      218.27      295.38     77.09 o
   1   3  16      134.62      140.38     54.09 o
   2   3  16       99.27      137.97     51.40 o
   3   3  16       29.97       46.39     39.86 o
  -5   4  16       52.03       74.33     48.11 o
  -4   4  16      195.08      196.32     62.34 o
  -3   4  16       46.74       24.40     32.03 o
  -2   4  16       88.15       94.49     45.75 o
  -1   4  16      164.93      169.73     59.31 o
   0   4  16      587.92      675.47    109.81 o
  -8   1  17        1.59      -20.12     33.87 o
  -7   1  17       41.56      137.21     57.44 o
  -6   1  17       40.51      112.93     52.40 o
  -5   1  17        8.96       31.80     87.31 o
  -4   1  17       15.68       52.09     25.67 o
  -3   1  17        6.30        6.08     18.57 o
  -2   1  17       45.84       52.55     70.08 o
  -1   1  17      111.92       85.13     35.13 o
   0   1  17        2.84       22.10     25.32 o
   1   1  17        3.39        9.86     21.86 o
   2   1  17        0.21       23.79     31.15 o
   3   1  17       70.26       76.97     31.08 o
  -7   2  17        8.84       31.36     33.81 o
  -6   2  17       16.10       41.84     36.73 o
  -5   2  17       26.04       52.94     44.22 o
  -4   2  17       67.96       75.12     52.91 o
  -3   2  17        2.40       21.59     29.94 o
  -2   2  17        0.00        6.89     29.84 o
  -1   2  17      119.16       43.97     33.34 o
   0   2  17       93.21       42.54     36.80 o
   1   2  17       25.44       44.46     24.76 o
  -5   3  17       14.43       11.57     37.20 o
  -4   3  17       33.74       25.49     32.00 o
  -3   3  17        1.31      -13.10     29.69 o
  -2   3  17        6.49       36.81     34.35 o
  -4   0  18       93.93       -9.40     31.15 o
  -3   0  18        8.10       53.10     42.22 o
  -4   1  18       14.65       12.14     36.67 o
  -3   1  18        0.43       54.47     43.33 o
 
